# Supplementary material for: Taxonomic revision of the genus Carasobarbus Karaman, 1971 (Actinopterygii, Cyprinidae)
Source: Zookeys. 2013 Oct 3;(339):1–53. doi: 10.3897/zookeys.339.4903 (PMC3800827; doi:10.3897/zookeys.339.4903)
Supplement: XML Treatment for Carasobarbus [file zookeys.339.4903-treatment1.xml]

<!DOCTYPE tp:taxon-treatment
  PUBLIC "-//TaxonX//DTD Taxonomic Treatment Publishing DTD v0 20100105//EN" "tax-treatment-NSO.dtd">
<tp:taxon-treatment xmlns:tp="http://www.plazi.org/taxpub"><tp:treatment-meta><mixed-citation publication-type="journal"><person-group><name><surname>Borkenhagen</surname><given-names>Kai</given-names></name><name><surname>Krupp</surname><given-names>Friedhelm</given-names></name></person-group><article-title>Taxonomic revision of the genus <italic>Carasobarbus</italic> Karaman, 1971 (Actinopterygii, Cyprinidae)</article-title><source>Zookeys</source><day>3</day><month>10</month><year>2013</year><volume>2013</volume><issue>339</issue><fpage>1</fpage><lpage>53</lpage><pub-id pub-id-type="doi">10.3897/zookeys.339.4903</pub-id></mixed-citation></tp:treatment-meta><tp:nomenclature><label>Genus</label><tp:taxon-name>
                        <tp:taxon-name-part taxon-name-part-type="genus">Carasobarbus</tp:taxon-name-part>
                        <object-id xmlns:xlink="http://www.w3.org/1999/xlink" xlink:type="simple">http://species-id.net/wiki/Carasobarbus</object-id>
                    </tp:taxon-name><tp:taxon-authority>Karaman, 1971</tp:taxon-authority><tp:nomenclature-citation-list><tp:nomenclature-citation><tp:taxon-name>Carasobarbus</tp:taxon-name><comment><xref ref-type="bibr" rid="B64">Karaman 1971</xref>: 230; type species: <italic><tp:taxon-name>Systomus luteus</tp:taxon-name></italic> Heckel, 1843, by original designation, also by monotypy.</comment></tp:nomenclature-citation><tp:nomenclature-citation><tp:taxon-name>Kosswigobarbus</tp:taxon-name><comment><xref ref-type="bibr" rid="B64">Karaman 1971</xref>: 239; type species: <italic><tp:taxon-name>Cyclocheilichthys kosswigi</tp:taxon-name></italic> Ladiges, 1960, by original designation, also by monotypy.</comment></tp:nomenclature-citation><tp:nomenclature-citation><tp:taxon-name>Pseudotor</tp:taxon-name><comment><xref ref-type="bibr" rid="B64">Karaman 1971</xref>: 229; type species: <italic><tp:taxon-name>Barbus fritschii</tp:taxon-name></italic> Günther, 1874, by original designation.</comment></tp:nomenclature-citation></tp:nomenclature-citation-list></tp:nomenclature><tp:treatment-sec sec-type="Diagnosis"><title>Diagnosis.</title><p>Medium-sized cyprinids with an ossified, smooth last unbranched dorsal-fin ray; 9 or 10 branched dorsal-fin rays and 6 branched anal-fin rays; large, shield-<!--PageBreak-->shaped scales with numerous parallel radii; the lateral line with 25 to 39 scales; the pharyngeal teeth hooked at their tips, their count being 2.3.5-5.3.2 or 2.3.4-4.3.2; 1 or 2 pairs of barbels present.</p><p><italic><tp:taxon-name>Carasobarbus</tp:taxon-name></italic> species are evolutionarily hexaploid (<xref ref-type="bibr" rid="B77">Machordom and Doadrio 2001</xref>, <xref ref-type="bibr" rid="B50">Gorshkova et al. 2002</xref>, <xref ref-type="bibr" rid="B76">Leggatt and Iwama 2003</xref>, <xref ref-type="bibr" rid="B94">Tsigenopoulos et al. 2010</xref>).</p></tp:treatment-sec><tp:treatment-sec sec-type="Remarks and discussion"><title>Remarks and discussion.</title><p>‘<italic><tp:taxon-name>Barbus</tp:taxon-name></italic>’ <italic>grypus</italic>, <italic><tp:taxon-name>Mesopotamichthys sharpeyi</tp:taxon-name></italic> and ‘<italic><tp:taxon-name>Barbus</tp:taxon-name></italic>’ <italic>reinii</italic> from the Middle East have five branched rays in the anal fin. The hexaploid species from Africa (<italic><tp:taxon-name>Labeobarbus</tp:taxon-name></italic> and <italic><tp:taxon-name>Varicorhinus</tp:taxon-name></italic>), which are the sister group to <italic><tp:taxon-name>Carasobarbus</tp:taxon-name></italic> and the other species from the Middle East (<xref ref-type="bibr" rid="B94">Tsigenopoulos et al. 2010</xref>, KB unpublished), have five branched rays in the anal fin. The Asian species (<italic><tp:taxon-name>Tor</tp:taxon-name></italic> and <italic><tp:taxon-name>Neolissochilus</tp:taxon-name></italic>) are sister group to the species from Africa and the Middle East (<xref ref-type="bibr" rid="B94">Tsigenopoulos et al. 2010</xref>, KB unpublished) and have five branched rays in the anal fin. By application of the parsimony principle the possession of six branched anal-fin rays is a synapomorphy of the genus <italic><tp:taxon-name>Carasobarbus</tp:taxon-name></italic>. The possession of nine to 10 branched rays in the dorsal fin is synapomorphic for <italic><tp:taxon-name>Carasobarbus</tp:taxon-name></italic>, because the closely related Middle-Eastern species ‘<italic><tp:taxon-name>Barbus</tp:taxon-name></italic>’ <italic>grypus</italic>, <italic><tp:taxon-name>Mesopotamichthys sharpeyi</tp:taxon-name></italic> and ‘<italic><tp:taxon-name>Barbus</tp:taxon-name></italic>’ <italic>reinii</italic> as well as many African hexaploids have the plesiomorphic state of eight branched rays in the dorsal fin. However, in some African species the number of branched dorsal-fin rays is increased convergently. These two synapomorphies establish <italic><tp:taxon-name>Carasobarbus</tp:taxon-name></italic> as a monophyletic group. Analyses of the mitochondrial cytochrome <italic>b</italic> gene confirm the monophyly of this genus (<xref ref-type="bibr" rid="B41">Durand et al. 2002</xref>, <xref ref-type="bibr" rid="B94">Tsigenopoulos et al. 2010</xref>, KB unpublished data). <xref ref-type="bibr" rid="B32">Colli et al. (2009)</xref> found <italic><tp:taxon-name>Carasobarbus</tp:taxon-name></italic> to be monophyletic in their maximum likelihood analysis but not in their neighbour joining analysis. ‘<italic><tp:taxon-name>Barbus</tp:taxon-name></italic>’ <italic>grypus</italic> Heckel, 1843 is the sister taxon of the genus <italic><tp:taxon-name>Carasobarbus</tp:taxon-name></italic> (<xref ref-type="bibr" rid="B94">Tsigenopoulos et al. 2010</xref>).</p><p>Out of the generic names <italic><tp:taxon-name>Barbellion</tp:taxon-name></italic>, <italic><tp:taxon-name>Barbus</tp:taxon-name></italic>, <italic><tp:taxon-name>Barynotus</tp:taxon-name></italic>, <italic><tp:taxon-name>Capoeta</tp:taxon-name></italic>, <italic><tp:taxon-name>Carasobarbus</tp:taxon-name></italic>, <italic><tp:taxon-name>Cyclocheilichthys</tp:taxon-name></italic>, <italic><tp:taxon-name>Kosswigobarbus</tp:taxon-name></italic>, <italic><tp:taxon-name>Labeobarbus</tp:taxon-name></italic>, <italic><tp:taxon-name>Luciobarbus</tp:taxon-name></italic>, <italic><tp:taxon-name>Pseudotor</tp:taxon-name></italic>, <italic><tp:taxon-name>Puntius</tp:taxon-name></italic>, <italic><tp:taxon-name>Systomus</tp:taxon-name></italic>, <italic><tp:taxon-name>Tor</tp:taxon-name></italic>, and <italic><tp:taxon-name>Varicorhinus</tp:taxon-name></italic> that were used for this taxon − or its parts − by previous authors, only <italic><tp:taxon-name>Carasobarbus</tp:taxon-name></italic>, <italic><tp:taxon-name>Kosswigobarbus</tp:taxon-name></italic> and <italic><tp:taxon-name>Pseudotor</tp:taxon-name></italic> are available for the genus in question. All other generic names have not been considered, because their type species are not closely related to the species under discussion here (<xref ref-type="bibr" rid="B41">Durand et al. 2002</xref>, <xref ref-type="bibr" rid="B94">Tsigenopoulos et al. 2010</xref>, KB unpublished data) or do not share the characters mentioned above. <italic><tp:taxon-name>Carasobarbus</tp:taxon-name></italic>, <italic><tp:taxon-name>Kosswigobarbus</tp:taxon-name></italic> and <italic><tp:taxon-name>Pseudotor</tp:taxon-name></italic> are subjective synonyms. They all were established in the same publication (<xref ref-type="bibr" rid="B64">Karaman 1971</xref>) and thus none of them has priority. We, acting as First Reviser, select <italic><tp:taxon-name>Carasobarbus</tp:taxon-name></italic> to have priority in accordance with article 24.2 of the International Code for Zoological Nomenclature (<xref ref-type="bibr" rid="B62">ICZN 2012</xref>). Thus <italic><tp:taxon-name>Carasobarbus</tp:taxon-name></italic> is the valid name for this genus.</p><p>Within the genus, several species share characters that are potentially synapomorph and elucidate sister group relations. <!--PageBreak--><italic><tp:taxon-name>Carasobarbus fritschii</tp:taxon-name></italic> and <italic><tp:taxon-name>Carasobarbus harterti</tp:taxon-name></italic> both have pharyngeal bones with four teeth in the medial row. This character is probably synapomorph, because all other congeners have five teeth in the medial row. This group corresponds to <italic><tp:taxon-name>Pseudotor</tp:taxon-name></italic>. <italic><tp:taxon-name>Carasobarbus kosswigi</tp:taxon-name></italic> and <italic><tp:taxon-name>Carasobarbus sublimus</tp:taxon-name></italic> share the possession of a spatulate lower jaw and a median lobe on the lower lip. The spatulate lower jaw is synapomorph, because no congener and no other closely related species shares this character. The close phylogenetic relationship between <italic><tp:taxon-name>Carasobarbus kosswigi</tp:taxon-name></italic> and <italic><tp:taxon-name>Carasobarbus sublimus</tp:taxon-name></italic> is confirmed by genetic analysis (<xref ref-type="bibr" rid="B21">Borkenhagen et al. 2011</xref>). These two species correspond to <italic><tp:taxon-name>Kosswigobarbus</tp:taxon-name></italic>.</p></tp:treatment-sec><ref-list><ref id="B64"><mixed-citation xmlns:xlink="http://www.w3.org/1999/xlink" xlink:type="simple"><person-group><name name-style="western"><surname>Karaman</surname><given-names>MS</given-names></name></person-group> (<year>1971</year>) <article-title>Süßwasserfische der Türkei. 8. Teil: Revision der Barben Europas, Vorderasiens und Nordafrikas.</article-title><source>Mitteilungen aus dem Hamburgischen Zoologischen Museum und Institut</source><volume>67</volume>: <fpage>175</fpage>-<lpage>254</lpage>.</mixed-citation></ref><ref id="B77"><mixed-citation xmlns:xlink="http://www.w3.org/1999/xlink" xlink:type="simple"><person-group><name name-style="western"><surname>Machordom</surname><given-names>A</given-names></name><name name-style="western"><surname>Doadrio</surname><given-names>I</given-names></name></person-group> (<year>2001</year>) <article-title>Evolutionary history and speciation modes in the cyprinid genus <italic>Barbus</italic>.</article-title><source>Proceedings of the Royal Society of London Series B - Biological Sciences</source><volume>268</volume>(<issue>1473</issue>): <fpage>1297</fpage>-<lpage>1306</lpage>. doi: <ext-link ext-link-type="uri" xlink:href="http://dx.doi.org/10.1098/rspb.2001.1654" xlink:type="simple">10.1098/rspb.2001.1654</ext-link></mixed-citation></ref><ref id="B50"><mixed-citation xmlns:xlink="http://www.w3.org/1999/xlink" xlink:type="simple"><person-group><name name-style="western"><surname>Gorshkova</surname><given-names>G</given-names></name><name name-style="western"><surname>Gorshkov</surname><given-names>S</given-names></name><name name-style="western"><surname>Golani</surname><given-names>D</given-names></name></person-group> (<year>2002</year>) <article-title>Karyotypes of <italic>Barbus canis</italic> and <italic>Capoeta damascina</italic> (Pisces, Cyprinidae) from the Middle East.</article-title><source>Italian Journal of Zoology</source><volume>69</volume>(<issue>3</issue>): <fpage>191</fpage>-<lpage>194</lpage>. doi: <ext-link ext-link-type="uri" xlink:href="http://dx.doi.org/10.1080/11250000209356459" xlink:type="simple">10.1080/11250000209356459</ext-link></mixed-citation></ref><ref id="B76"><mixed-citation xmlns:xlink="http://www.w3.org/1999/xlink" xlink:type="simple"><person-group><name name-style="western"><surname>Leggatt</surname><given-names>RA</given-names></name><name name-style="western"><surname>Iwama</surname><given-names>GK</given-names></name></person-group> (<year>2003</year>) <article-title>Occurrence of polyploidy in the fishes.</article-title><source>Reviews in Fish Biology and Fisheries</source><volume>13</volume>(<issue>3</issue>): <fpage>237</fpage>-<lpage>246</lpage>. doi: <ext-link ext-link-type="uri" xlink:href="http://dx.doi.org/10.1023/B:RFBF.0000033049.00668.fe" xlink:type="simple">10.1023/B:RFBF.0000033049.00668.fe</ext-link></mixed-citation></ref><ref id="B94"><mixed-citation xmlns:xlink="http://www.w3.org/1999/xlink" xlink:type="simple"><person-group><name name-style="western"><surname>Tsigenopoulos</surname><given-names>CS</given-names></name><name name-style="western"><surname>Kasapidis</surname><given-names>P</given-names></name><name name-style="western"><surname>Berrebi</surname><given-names>P</given-names></name></person-group> (<year>2010</year>) <article-title>Phylogenetic relationships of hexaploid large-sized barbs (genus <italic>Labeobarbus</italic>, Cyprinidae) based on mtDNA data.</article-title><source>Molecular Phylogenetics and Evolution</source><volume>56</volume>(<issue>2</issue>): <fpage>851</fpage>-<lpage>856</lpage>. doi: <ext-link ext-link-type="uri" xlink:href="http://dx.doi.org/10.1016/j.ympev.2010.02.006" xlink:type="simple">10.1016/j.ympev.2010.02.006</ext-link></mixed-citation></ref><ref id="B41"><mixed-citation xmlns:xlink="http://www.w3.org/1999/xlink" xlink:type="simple"><person-group><name name-style="western"><surname>Durand</surname><given-names>JD</given-names></name><name name-style="western"><surname>Tsigenopoulos</surname><given-names>CS</given-names></name><name name-style="western"><surname>Ünlü</surname><given-names>E</given-names></name><name name-style="western"><surname>Berrebi</surname><given-names>P</given-names></name></person-group> (<year>2002</year>) <article-title>Phylogeny and biogeography of the family Cyprinidae in the Middle East inferred from cytochrome <italic>b</italic> DNA - Evolutionary significance of this region.</article-title><source>Molecular Phylogenetics and Evolution</source><volume>22</volume>(<issue>1</issue>): <fpage>91</fpage>-<lpage>100</lpage>. doi: <ext-link ext-link-type="uri" xlink:href="http://dx.doi.org/10.1006/mpev.2001.1040" xlink:type="simple">10.1006/mpev.2001.1040</ext-link></mixed-citation></ref><ref id="B32"><mixed-citation xmlns:xlink="http://www.w3.org/1999/xlink" xlink:type="simple"><person-group><name name-style="western"><surname>Colli</surname><given-names>L</given-names></name><name name-style="western"><surname>Paglianti</surname><given-names>A</given-names></name><name name-style="western"><surname>Berti</surname><given-names>R</given-names></name><name name-style="western"><surname>Gandolfi</surname><given-names>G</given-names></name><name name-style="western"><surname>Tagliavini</surname><given-names>J</given-names></name></person-group> (<year>2009</year>) <article-title>Molecular phylogeny of the blind cavefish <italic>Phreatichthys andruzzii</italic> and <italic>Garra barreimiae</italic> within the family Cyprinidae.</article-title><source>Environmental Biology of Fishes</source><volume>84</volume>(<issue>1</issue>): <fpage>95</fpage>-<lpage>107</lpage>. doi: <ext-link ext-link-type="uri" xlink:href="http://dx.doi.org/10.1007/s10641-008-9393-z" xlink:type="simple">10.1007/s10641-008-9393-z</ext-link></mixed-citation></ref><ref id="B62"><mixed-citation xmlns:xlink="http://www.w3.org/1999/xlink" xlink:type="simple"><person-group><name name-style="western"><surname>ICZN</surname><given-names/></name></person-group> (<year>2012</year>) <source>International Commission on Zoological Nomenclature.Fourth Edition. The International Trust for Zoological Nomenclature.</source><ext-link ext-link-type="uri" xlink:href="http://www.nhm.ac.uk/hosted-sites/iczn/code/" xlink:type="simple">http://www.nhm.ac.uk/hosted-sites/iczn/code/</ext-link></mixed-citation></ref><ref id="B21"><mixed-citation xmlns:xlink="http://www.w3.org/1999/xlink" xlink:type="simple"><person-group><name name-style="western"><surname>Borkenhagen</surname><given-names>K</given-names></name><name name-style="western"><surname>Esmaeili</surname><given-names>HR</given-names></name><name name-style="western"><surname>Mohsenzadeh</surname><given-names>S</given-names></name><name name-style="western"><surname>Shahryari</surname><given-names>FGA</given-names></name></person-group> (<year>2011</year>) <article-title>The molecular systematics of the <italic>Carasobarbus</italic> species from Iran and adjacent areas, with comments on <italic>Carasobarbus albus</italic> (Heckel, 1843).</article-title><source>Environmental Biology of Fishes</source><volume>91</volume>(<issue>3</issue>): <fpage>327</fpage>-<lpage>335</lpage>. doi: <ext-link ext-link-type="uri" xlink:href="http://dx.doi.org/10.1007/s10641-011-9787-1" xlink:type="simple">10.1007/s10641-011-9787-1</ext-link></mixed-citation></ref></ref-list></tp:taxon-treatment>
