# Supplementary material for: Taxonomic revision of the genus Carasobarbus Karaman, 1971 (Actinopterygii, Cyprinidae)
Source: Zookeys. 2013 Oct 3;(339):1–53. doi: 10.3897/zookeys.339.4903 (PMC3800827; doi:10.3897/zookeys.339.4903)
Supplement: XML Treatment for Carasobarbus canis [file zookeys.339.4903-treatment3.xml]

<!DOCTYPE tp:taxon-treatment
  PUBLIC "-//TaxonX//DTD Taxonomic Treatment Publishing DTD v0 20100105//EN" "tax-treatment-NSO.dtd">
<tp:taxon-treatment xmlns:tp="http://www.plazi.org/taxpub"><tp:treatment-meta><mixed-citation publication-type="journal"><person-group><name><surname>Borkenhagen</surname><given-names>Kai</given-names></name><name><surname>Krupp</surname><given-names>Friedhelm</given-names></name></person-group><article-title>Taxonomic revision of the genus <italic>Carasobarbus</italic> Karaman, 1971 (Actinopterygii, Cyprinidae)</article-title><source>Zookeys</source><day>3</day><month>10</month><year>2013</year><volume>2013</volume><issue>339</issue><fpage>1</fpage><lpage>53</lpage><pub-id pub-id-type="doi">10.3897/zookeys.339.4903</pub-id></mixed-citation></tp:treatment-meta><tp:nomenclature><tp:taxon-name>
                        <tp:taxon-name-part taxon-name-part-type="genus">Carasobarbus</tp:taxon-name-part>
                        <tp:taxon-name-part taxon-name-part-type="species">canis</tp:taxon-name-part>
                        <object-id xmlns:xlink="http://www.w3.org/1999/xlink" xlink:type="simple">http://species-id.net/wiki/Carasobarbus_canis</object-id>
                    </tp:taxon-name><tp:taxon-authority>(Valenciennes in Cuvier and Valenciennes 1842)</tp:taxon-authority><tp:nomenclature-citation-list><tp:nomenclature-citation><tp:taxon-name>Barbus canis</tp:taxon-name><comment> Valenciennes in <xref ref-type="bibr" rid="B39">Cuvier and Valenciennes 1842</xref>: 186.</comment></tp:nomenclature-citation><tp:nomenclature-citation><tp:taxon-name>Barbus beddomii</tp:taxon-name><comment><xref ref-type="bibr" rid="B53">Günther 1868</xref>: 110.</comment></tp:nomenclature-citation></tp:nomenclature-citation-list></tp:nomenclature><tp:treatment-sec sec-type="Material"><title>Material.</title><p><bold>Type material.</bold> Lectotype of <italic><tp:taxon-name>Barbus canis</tp:taxon-name></italic>: MNHN 0000-1413, 1, Jordan River [<named-content xmlns:xlink="http://www.w3.org/1999/xlink" content-type="dwc:verbatimCoordinates" xlink:type="simple">31°46'N, 35°33'E</named-content>], Bové, 1833 (designated by <xref ref-type="bibr" rid="B72">Krupp and Schneider 1989</xref>).</p><p>Paralectotype of <italic><tp:taxon-name>Barbus canis</tp:taxon-name></italic>: MNHN 0000-3944, 1, same data as lectotype.</p><!--PageBreak--><!--PageBreak--><p>Holotype of <italic><tp:taxon-name>Barbus beddomii</tp:taxon-name></italic>: BMNH 1863.11.3:5, 1, Lake Tiberias [<named-content xmlns:xlink="http://www.w3.org/1999/xlink" content-type="dwc:verbatimCoordinates" xlink:type="simple">32°48'N, 35°35'E</named-content>], T. W. Beddome.</p><p><bold>Non-type material.</bold> Jordan River Drainage. SMF 14075, 2, Lake Tiberias (<named-content xmlns:xlink="http://www.w3.org/1999/xlink" content-type="dwc:verbatimCoordinates" xlink:type="simple">32°48'N, 35°35'E</named-content>), M. Goren, 15 Mar 1968. - SMF 33134, 16, Syria, Nahr al Yarmūk near Jallayn (<named-content xmlns:xlink="http://www.w3.org/1999/xlink" content-type="dwc:verbatimCoordinates" xlink:type="simple">32°44'21"N, 35°58'56"E</named-content>), N. Alwan et al., 16 Oct 2008. - SMF 24464, 1, Jordan, Nahr al Yarmūk near Maqārin (<named-content xmlns:xlink="http://www.w3.org/1999/xlink" content-type="dwc:verbatimCoordinates" xlink:type="simple">32°43'N, 35°53'E</named-content>), F. Krupp and W. Schneider, 23 Sep 1985. - SMF 30175, 11, Syria, Lake Muzayrīb [<named-content xmlns:xlink="http://www.w3.org/1999/xlink" content-type="dwc:verbatimCoordinates" xlink:type="simple">32°42'40"N, 36°1'39"E</named-content>], F. Krupp and W. Schneider, 12 Apr 1989. - SMF 33135, 17, Jordan, Wadi al-‘Arab near the dam (<named-content xmlns:xlink="http://www.w3.org/1999/xlink" content-type="dwc:verbatimCoordinates" xlink:type="simple">32°37'6"N, 35°37'46"E</named-content>), N. Alwan et al., 25 Oct 2008. - SMF 17123, 16, Wādī al Yābis (<named-content xmlns:xlink="http://www.w3.org/1999/xlink" content-type="dwc:verbatimCoordinates" xlink:type="simple">32°24'N, 35°36'E</named-content>), F. Krupp and W. Schneider, 23 Jul 1980. - ZMH H 2343, 3, Jordan, Wādī Kufrinjah (<named-content xmlns:xlink="http://www.w3.org/1999/xlink" content-type="dwc:verbatimCoordinates" xlink:type="simple">32°16'25"N, 35°33'42"E</named-content>). - SMF 24344, 3; SMF 24345, 17, Jordan, Nahr az Zarqā’ (<named-content xmlns:xlink="http://www.w3.org/1999/xlink" content-type="dwc:verbatimCoordinates" xlink:type="simple">32°12'N, 35°50'E</named-content>), F. Krupp and W. Schneider, 22 Jul 1980. - SMF 24339, 3, Jordan, Nahr az Zarqā’ (<named-content xmlns:xlink="http://www.w3.org/1999/xlink" content-type="dwc:verbatimCoordinates" xlink:type="simple">32°10'N, 35°37'E</named-content>), F. Krupp and W. Schneider, 21 Jul 1980. - SMF 24340, 1, Jordan, Nahr az Zarqā’ near Sadd al Malik Talal (<named-content xmlns:xlink="http://www.w3.org/1999/xlink" content-type="dwc:verbatimCoordinates" xlink:type="simple">32°10'N, 35°49'E</named-content>), F. Krupp and W. Schneider, 22 Jul 1980. - SMF 24331, 7; SMF 24346, 3, Jordan, Nahr al Yarmūk channel (<named-content xmlns:xlink="http://www.w3.org/1999/xlink" content-type="dwc:verbatimCoordinates" xlink:type="simple">32°08'N, 35°36'E</named-content>), F. Krupp and W. Schneider, 21 Jul 1980. - NMW 53961, 1, Jordan River [<named-content xmlns:xlink="http://www.w3.org/1999/xlink" content-type="dwc:verbatimCoordinates" xlink:type="simple">31°46'N, 35°33'E</named-content>], Cenoni, Dec 1898.</p><p>Azraq Oasis. BMNH 1956.2.24:15-16, 2; BMNH 1965.11.24:2, 1, Jordan, wetland near Azraq ash Shīshān [<named-content xmlns:xlink="http://www.w3.org/1999/xlink" content-type="dwc:verbatimCoordinates" xlink:type="simple">31°50'N, 36°49'E</named-content>].</p><p>Coastal rivers of the Mediterranean Sea. BMNH 1949.9.16:124, 1, Israel, Naẖal Na‘aman [<named-content xmlns:xlink="http://www.w3.org/1999/xlink" content-type="dwc:verbatimCoordinates" xlink:type="simple">32°54'42"N, 35°4'50"E</named-content>]. - NMW 22367, 1, Israel, Naẖal Na‘aman [<named-content xmlns:xlink="http://www.w3.org/1999/xlink" content-type="dwc:verbatimCoordinates" xlink:type="simple">32°54'42"N, 35°4'50"E</named-content>], H. Steinitz, 21 Oct 1955. - SMF 9229, 1, Israel, Naẖal Yarqon [<named-content xmlns:xlink="http://www.w3.org/1999/xlink" content-type="dwc:verbatimCoordinates" xlink:type="simple">32°6'7"N, 34°46'32"E</named-content>].</p></tp:treatment-sec><tp:treatment-sec sec-type="Diagnosis"><title>Diagnosis.</title><p>Two pairs of barbels, 29 to 35 scales in the lateral line and usually 12 scales around the least circumference of the caudal peduncle, last unbranched ray of dorsal fin shorter than head.</p></tp:treatment-sec><tp:treatment-sec sec-type="Description"><title>Description.</title><p>The body is low. A nuchal hump is present in adults but absent in juveniles. The largest body depth is at the origin of the dorsal fin. The head is long, rather low and fairly narrow with straight dorsal and convex ventral profile (<xref ref-type="fig" rid="F8">Figs 8</xref>, <xref ref-type="fig" rid="F9">9</xref>). The head length approximately equals the body depth. The mouth is terminal or slightly subterminal. Two pairs of barbels are present (<xref ref-type="table" rid="T2">Table 2</xref>). The lips are smooth and thin (<xref ref-type="fig" rid="F3">Fig. 3</xref>). The eyes are at the end of the anterior half of the head. The morphometric characters are summarised in <xref ref-type="table" rid="T1">Table 1</xref>.</p><fig id="F8" position="float" orientation="portrait"><label>Figure 8.</label><caption><p><italic><tp:taxon-name>Carasobarbus canis</tp:taxon-name></italic>, lectotype (MNHN 1413) from Jordan River.</p></caption><graphic xmlns:xlink="http://www.w3.org/1999/xlink" xlink:href="ZooKeys-339-001-g008.jpg" position="float" orientation="portrait" xlink:type="simple"/></fig><fig id="F9" position="float" orientation="portrait"><label>Figure 9.</label><caption><p><italic><tp:taxon-name>Carasobarbus canis</tp:taxon-name></italic>, live specimen from Wadi al-‘Arab.</p></caption><graphic xmlns:xlink="http://www.w3.org/1999/xlink" xlink:href="ZooKeys-339-001-g009.jpg" position="float" orientation="portrait" xlink:type="simple"/></fig><p>Pectoral, ventral, dorsal and anal fins are comparatively short (<xref ref-type="table" rid="T1">Table 1</xref>). The dorsal fin usually has four unbranched and 10 branched rays (<xref ref-type="table" rid="T3">Table 3</xref>). The last unbranched ray is ossified and its distal part is flexible. It is usually markedly shorter than the head (<xref ref-type="fig" rid="F4">Fig. 4</xref>). The anal fin usually has three unbranched and six branched fin rays (<xref ref-type="table" rid="T4">Table 4</xref>).</p><p>There are 29 to 35 scales in the lateral line (<xref ref-type="table" rid="T5">Table 5</xref>), usually 4.5 or 5.5 scales above the lateral line (<xref ref-type="table" rid="T6">Table 6</xref>), usually 4.5 scales below the lateral line (<xref ref-type="table" rid="T7">Table 7</xref>) and usually 12 scales around the least circumference of the caudal peduncle (<xref ref-type="table" rid="T8">Table 8</xref>). The scales are shown in <xref ref-type="fig" rid="F5">Fig. 5</xref>.</p><!--PageBreak--><p>The pharyngeal teeth count is 2.3.5-5.3.2 in 23 specimens, 2.3.3-5.3.2 in one specimen, 2.3.5- in one specimen and -5.3.2 in one specimen. The pharyngeal teeth are hooked at their tips (<xref ref-type="fig" rid="F6">Fig. 6</xref>).</p><p>Live specimens are silvery to bronze coloured. The posterior third of the body and the fins are distinctly yellow in many specimens (<xref ref-type="fig" rid="F9">Fig. 9</xref>). Ethanol-preserved specimens are brownish yellow and the back is only slightly darker than the rest of the body (<xref ref-type="fig" rid="F8">Fig. 8</xref>). The fins are brownish yellow. Juveniles have a dark lateral spot on the caudal peduncle.</p><p><italic><tp:taxon-name>Carasobarbus canis</tp:taxon-name></italic> differs from <italic><tp:taxon-name>Carasobarbus apoensis</tp:taxon-name></italic> and <italic><tp:taxon-name>Carasobarbus luteus</tp:taxon-name></italic> in having two pairs of barbels vs. one, from <italic><tp:taxon-name>Carasobarbus kosswigi</tp:taxon-name></italic> and <italic><tp:taxon-name>Carasobarbus sublimus</tp:taxon-name></italic> in having a crescent-shaped lower lip without median lobe vs. a spatulate lower lip with median lobe, from <italic><tp:taxon-name>Carasobarbus exulatus</tp:taxon-name></italic> in modally having 10 branched dorsal-fin rays vs. nine and from <italic><tp:taxon-name>Carasobarbus chantrei</tp:taxon-name></italic>, <italic><tp:taxon-name>Carasobarbus fritschii</tp:taxon-name></italic> and <italic><tp:taxon-name>Carasobarbus harterti</tp:taxon-name></italic> in modally having 10 scales around the least circumference of the caudal peduncle vs. 14 or 16.</p></tp:treatment-sec><tp:treatment-sec sec-type="Distribution"><title>Distribution.</title><p><italic><tp:taxon-name>Carasobarbus canis</tp:taxon-name></italic> occurs in the Jordan River system (<xref ref-type="fig" rid="F7">Fig. 7</xref>). There are only few records from coastal rivers of the Mediterranean Sea (Naẖal Na‘aman and Naẖal Yarqon). A recent treatment of the inland water fish communities of Israel does not report <italic><tp:taxon-name>Carasobarbus canis</tp:taxon-name></italic> from coastal rivers (<xref ref-type="bibr" rid="B49">Goren and Ortal 1999</xref>). The population in the Azraq Oasis was introduced by humans (<xref ref-type="bibr" rid="B72">Krupp and Schneider 1989</xref>). Since the year 2000 this species was not found in Azraq (<xref ref-type="bibr" rid="B57">Hamidan 2004</xref>) and the population may have disappeared due to drought. Records from the Tigris-Euphrates system (<xref ref-type="bibr" rid="B12">Banister 1980</xref>) are based on misidentifications.</p></tp:treatment-sec><tp:treatment-sec sec-type="Habitats and biology"><title>Habitats and biology.</title><!--PageBreak--><p><italic><tp:taxon-name>Carasobarbus canis</tp:taxon-name></italic> inhabits a wide range of rivers, lakes and ponds (<xref ref-type="bibr" rid="B48">Goren 1974</xref>) with clean as well as polluted water (<xref ref-type="bibr" rid="B80">Mir 1990</xref>). Adults reach a length of about 40 cm (max. 66 cm) and are of economic importance locally (annual catch in Israel 1970-85 about 50 t, <xref ref-type="bibr" rid="B45">Fishelson et al. 1996</xref>). It feeds on fish, aquatic invertebrates, algae and detritus (<xref ref-type="bibr" rid="B16">Ben-Tuvia 1978</xref>, <xref ref-type="bibr" rid="B93">Spataru and Gophen 1985</xref>, <xref ref-type="bibr" rid="B72">Krupp and Schneider 1989</xref>). The relative proportion of fish in the diet increases with body length and small cyprinids of the genus <italic><tp:taxon-name>Mirogrex</tp:taxon-name></italic> are their most important prey (<xref ref-type="bibr" rid="B93">Spataru and Gophen 1985</xref>). The spawning grounds are (among others) at the shore of Lake Tiberias where the spawning occurs in shallow water over hard bottom in December and January, one month after the start of the rainy season (<xref ref-type="bibr" rid="B45">Fishelson et al. 1996</xref>). The sticky eggs attach to the substrate. Winter spawning is seen as evidence for an origin in cooler areas (<xref ref-type="bibr" rid="B45">Fishelson et al. 1996</xref>).</p></tp:treatment-sec><tp:treatment-sec sec-type="Conservation status"><title>Conservation status.</title><p>Catches in Lake Tiberias are declining (<xref ref-type="bibr" rid="B45">Fishelson et al. 1996</xref>). The species is rated Least Concern by the IUCN (<xref ref-type="bibr" rid="B33">Crivelli 2006a</xref>). The population in Lake Tiberias does not face serious threats; the riverine populations are declining and threatened by pollution, water extraction, drought and fragmentation due to damming (<xref ref-type="bibr" rid="B33">Crivelli 2006a</xref>).</p><!--PageBreak--></tp:treatment-sec><tp:treatment-sec sec-type="Remarks and discussion"><title>Remarks and discussion.</title><!--PageBreak--><p><italic><tp:taxon-name>Carasobarbus canis</tp:taxon-name></italic> was described from the Jordan River as a member of the genus <italic><tp:taxon-name>Barbus</tp:taxon-name></italic> (<xref ref-type="bibr" rid="B39">Cuvier and Valenciennes 1842</xref>). Later it was assigned to <italic><tp:taxon-name>Luciobarbus</tp:taxon-name></italic> (<xref ref-type="bibr" rid="B59">Heckel 1843</xref>), and <italic><tp:taxon-name>Labeobarbus</tp:taxon-name></italic> (<xref ref-type="bibr" rid="B52">Günther 1864</xref>). Subsequently it was transfered back to <italic><tp:taxon-name>Barbus</tp:taxon-name></italic> (<xref ref-type="bibr" rid="B53">Günther 1868</xref>) and then placed in <italic><tp:taxon-name>Tor</tp:taxon-name></italic> (<xref ref-type="bibr" rid="B64">Karaman 1971</xref>, <xref ref-type="bibr" rid="B11">Banarescu 1977</xref>), <italic><tp:taxon-name>Barbus</tp:taxon-name></italic> (<xref ref-type="bibr" rid="B13">Banister and Clarke 1977</xref>, <xref ref-type="bibr" rid="B66">Krupp 1983a</xref>), <italic><tp:taxon-name>Carasobarbus</tp:taxon-name></italic> (<xref ref-type="bibr" rid="B42">Ekmekçi and Banarescu 1998</xref>) and <italic><tp:taxon-name>Barbus</tp:taxon-name></italic> subgenus <italic><tp:taxon-name>Carasobarbus</tp:taxon-name></italic> (<xref ref-type="bibr" rid="B94">Tsigenopoulos et al. 2010</xref>). MNHN 0000-1413 was designated as lectotype (<xref ref-type="bibr" rid="B72">Krupp and Schneider 1989</xref>). <italic><tp:taxon-name>Barbus beddomii</tp:taxon-name></italic> is considered to be a junior synonym of <italic><tp:taxon-name>Carasobarbus canis</tp:taxon-name></italic> (<xref ref-type="bibr" rid="B17">Berg 1949</xref>, <xref ref-type="bibr" rid="B64">Karaman 1971</xref>, <xref ref-type="bibr" rid="B72">Krupp and Schneider 1989</xref>).</p></tp:treatment-sec><tp:treatment-sec><!--Section generated to contain objects referenced in tp:taxon-treatment.--><table-wrap id="T2" position="float" orientation="portrait"><label>Table 2.</label><caption><p>Number of pairs of barbels.</p></caption><table><tbody><tr><th rowspan="1" colspan="1"/><th rowspan="1" colspan="1"><bold>n</bold></th><th rowspan="1" colspan="1"><bold>1</bold></th><th rowspan="1" colspan="1"><bold>1,5</bold></th><th rowspan="1" colspan="1"><bold>2</bold></th></tr><tr><td rowspan="1" colspan="1"><italic><tp:taxon-name>Carasobarbus apoensis</tp:taxon-name></italic></td><td rowspan="1" colspan="1">65</td><td rowspan="1" colspan="1">63</td><td rowspan="1" colspan="1">1</td><td rowspan="1" colspan="1">1</td></tr><tr><td rowspan="1" colspan="1"><italic><tp:taxon-name>Carasobarbus canis</tp:taxon-name></italic></td><td rowspan="1" colspan="1">89</td><td rowspan="1" colspan="1">4</td><td rowspan="1" colspan="1">1</td><td rowspan="1" colspan="1">84</td></tr><tr><td rowspan="1" colspan="1"><italic><tp:taxon-name>Carasobarbus chantrei</tp:taxon-name></italic></td><td rowspan="1" colspan="1">157</td><td rowspan="1" colspan="1">5</td><td rowspan="1" colspan="1">6</td><td rowspan="1" colspan="1">146</td></tr><tr><td rowspan="1" colspan="1"><italic><tp:taxon-name>Carasobarbus exulatus</tp:taxon-name></italic></td><td rowspan="1" colspan="1">83</td><td rowspan="1" colspan="1"/><td rowspan="1" colspan="1"/><td rowspan="1" colspan="1">83</td></tr><tr><td rowspan="1" colspan="1"><italic><tp:taxon-name>Carasobarbus fritschii</tp:taxon-name></italic></td><td rowspan="1" colspan="1">299</td><td rowspan="1" colspan="1">2</td><td rowspan="1" colspan="1"/><td rowspan="1" colspan="1">297</td></tr><tr><td rowspan="1" colspan="1"><italic><tp:taxon-name>Carasobarbus harterti</tp:taxon-name></italic></td><td rowspan="1" colspan="1">30</td><td rowspan="1" colspan="1"/><td rowspan="1" colspan="1"/><td rowspan="1" colspan="1">30</td></tr><tr><td rowspan="1" colspan="1"><italic><tp:taxon-name>Carasobarbus kosswigi</tp:taxon-name></italic></td><td rowspan="1" colspan="1">23</td><td rowspan="1" colspan="1"/><td rowspan="1" colspan="1"/><td rowspan="1" colspan="1">23</td></tr><tr><td rowspan="1" colspan="1"><italic><tp:taxon-name>Carasobarbus luteus</tp:taxon-name></italic></td><td rowspan="1" colspan="1">421</td><td rowspan="1" colspan="1">365</td><td rowspan="1" colspan="1">9</td><td rowspan="1" colspan="1">47</td></tr><tr><td rowspan="1" colspan="1">Naband population</td><td rowspan="1" colspan="1">10</td><td rowspan="1" colspan="1"/><td rowspan="1" colspan="1"/><td rowspan="1" colspan="1">10</td></tr><tr><td rowspan="1" colspan="1"><italic><tp:taxon-name>Carasobarbus sublimus</tp:taxon-name></italic></td><td rowspan="1" colspan="1">18</td><td rowspan="1" colspan="1"/><td rowspan="1" colspan="1"/><td rowspan="1" colspan="1">18</td></tr></tbody></table></table-wrap><fig id="F3" position="float" orientation="portrait"><label>Figure 3.</label><caption><p>Ventral view of the head and chest. <bold>A</bold> <italic><tp:taxon-name>Carasobarbus apoensis</tp:taxon-name></italic> (SMF 30167, 108.6 mm SL) <bold>B</bold> <italic><tp:taxon-name>Carasobarbus canis</tp:taxon-name></italic> (SMF 33135, 108.3 mm SL) <bold>C</bold> <italic><tp:taxon-name>Carasobarbus chantrei</tp:taxon-name></italic> (SMF 33133, 122.9 mm SL) <bold>D</bold> <italic><tp:taxon-name>Carasobarbus exulatus</tp:taxon-name></italic> (SMF 33109, 103.7 mm SL) <bold>E</bold> <italic><tp:taxon-name>Carasobarbus fritschii</tp:taxon-name></italic> (SMF 33446, 89.6 mm SL) <bold>F</bold> <italic><tp:taxon-name>Carasobarbus harterti</tp:taxon-name></italic> (SMF 33368, 93.6 mm SL) <bold>G</bold> <italic><tp:taxon-name>Carasobarbus kosswigi</tp:taxon-name></italic> (SMF 30173, 107.1 mm SL) <bold>H</bold> <italic><tp:taxon-name>Carasobarbus luteus</tp:taxon-name></italic> (SMF 30176, 120.7 mm SL) <bold>I</bold> <italic><tp:taxon-name>Carasobarbus sublimus</tp:taxon-name></italic> (SMF 33118, 80.2 mm SL), pictures resized to facilitate comparison.</p></caption><graphic xmlns:xlink="http://www.w3.org/1999/xlink" xlink:href="ZooKeys-339-001-g003.jpg" position="float" orientation="portrait" xlink:type="simple"/></fig><table-wrap id="T1" position="float" orientation="portrait"><label>Table 1.</label><caption><p>Comparison of morphometric characters of specimens between 50 mm SL and 150 mm SL. All measurements expressed as percentage of SL.</p></caption><table><tbody><tr><th rowspan="1" colspan="1"/><th rowspan="1" colspan="1"/><th rowspan="1" colspan="1"><bold>total length</bold></th><th rowspan="1" colspan="1"><bold>preanal length</bold></th><th rowspan="1" colspan="1"><bold>predorsal length</bold></th><th rowspan="1" colspan="1"><bold>preventral length</bold></th><th rowspan="1" colspan="1"><bold>head length</bold></th><th rowspan="1" colspan="1"><bold>caudal peduncle length</bold></th><th rowspan="1" colspan="1"><bold>body depth</bold></th><th rowspan="1" colspan="1"><bold>caudal peduncle depth</bold></th><th rowspan="1" colspan="1"><bold>dorsal fin length</bold></th><th rowspan="1" colspan="1"><bold>pectoral fin length</bold></th><th rowspan="1" colspan="1"><bold>ventral fin length</bold></th><th rowspan="1" colspan="1"><bold>anal fin length</bold></th><th rowspan="1" colspan="1"><bold>dorsal-fin base length</bold></th><th rowspan="1" colspan="1"><bold>anal-fin base length</bold></th><th rowspan="1" colspan="1"><bold>anterior barbel length</bold></th><th rowspan="1" colspan="1"><bold>posterior barbel length</bold></th><th rowspan="1" colspan="1"><bold>eye diameter</bold></th><th rowspan="1" colspan="1"><bold>mouth width</bold></th><th rowspan="1" colspan="1"><bold>interorbital distance</bold></th></tr><tr><td rowspan="4" colspan="1"><italic><tp:taxon-name>Carasobarbus apoensis</tp:taxon-name></italic></td><td rowspan="1" colspan="1">max</td><td rowspan="1" colspan="1">130.5</td><td rowspan="1" colspan="1">81.0</td><td rowspan="1" colspan="1">55.8</td><td rowspan="1" colspan="1">57.9</td><td rowspan="1" colspan="1">31.2</td><td rowspan="1" colspan="1">18.1</td><td rowspan="1" colspan="1">32.6</td><td rowspan="1" colspan="1">12.3</td><td rowspan="1" colspan="1">24.5</td><td rowspan="1" colspan="1">22.6</td><td rowspan="1" colspan="1">20.0</td><td rowspan="1" colspan="1">21.3</td><td rowspan="1" colspan="1">19.4</td><td rowspan="1" colspan="1">10.8</td><td rowspan="1" colspan="1">0.0</td><td rowspan="1" colspan="1">6.6</td><td rowspan="1" colspan="1">8.1</td><td rowspan="1" colspan="1">9.0</td><td rowspan="1" colspan="1">10.5</td></tr><tr><td rowspan="1" colspan="1">min</td><td rowspan="1" colspan="1">121.0</td><td rowspan="1" colspan="1">76.3</td><td rowspan="1" colspan="1">48.5</td><td rowspan="1" colspan="1">51.3</td><td rowspan="1" colspan="1">26.5</td><td rowspan="1" colspan="1">11.8</td><td rowspan="1" colspan="1">25.4</td><td rowspan="1" colspan="1">10.2</td><td rowspan="1" colspan="1">16.7</td><td rowspan="1" colspan="1">18.1</td><td rowspan="1" colspan="1">16.9</td><td rowspan="1" colspan="1">16.8</td><td rowspan="1" colspan="1">15.1</td><td rowspan="1" colspan="1">7.2</td><td rowspan="1" colspan="1">0.0</td><td rowspan="1" colspan="1">2.4</td><td rowspan="1" colspan="1">5.5</td><td rowspan="1" colspan="1">5.7</td><td rowspan="1" colspan="1">8.1</td></tr><tr><td rowspan="1" colspan="1">med</td><td rowspan="1" colspan="1">126.0</td><td rowspan="1" colspan="1">78.8</td><td rowspan="1" colspan="1">53.1</td><td rowspan="1" colspan="1">53.9</td><td rowspan="1" colspan="1">28.8</td><td rowspan="1" colspan="1">14.2</td><td rowspan="1" colspan="1">29.1</td><td rowspan="1" colspan="1">11.1</td><td rowspan="1" colspan="1">21.1</td><td rowspan="1" colspan="1">20.2</td><td rowspan="1" colspan="1">18.1</td><td rowspan="1" colspan="1">18.8</td><td rowspan="1" colspan="1">17.3</td><td rowspan="1" colspan="1">8.8</td><td rowspan="1" colspan="1">0.0</td><td rowspan="1" colspan="1">4.8</td><td rowspan="1" colspan="1">6.3</td><td rowspan="1" colspan="1">7.4</td><td rowspan="1" colspan="1">9.5</td></tr><tr><td rowspan="1" colspan="1">n</td><td rowspan="1" colspan="1">41</td><td rowspan="1" colspan="1">43</td><td rowspan="1" colspan="1">44</td><td rowspan="1" colspan="1">44</td><td rowspan="1" colspan="1">44</td><td rowspan="1" colspan="1">44</td><td rowspan="1" colspan="1">44</td><td rowspan="1" colspan="1">44</td><td rowspan="1" colspan="1">42</td><td rowspan="1" colspan="1">44</td><td rowspan="1" colspan="1">44</td><td rowspan="1" colspan="1">43</td><td rowspan="1" colspan="1">44</td><td rowspan="1" colspan="1">44</td><td rowspan="1" colspan="1">0</td><td rowspan="1" colspan="1">44</td><td rowspan="1" colspan="1">44</td><td rowspan="1" colspan="1">44</td><td rowspan="1" colspan="1">44</td></tr><tr><td rowspan="4" colspan="1"><italic><tp:taxon-name>Carasobarbus canis</tp:taxon-name></italic></td><td rowspan="1" colspan="1">max</td><td rowspan="1" colspan="1">132.6</td><td rowspan="1" colspan="1">82.1</td><td rowspan="1" colspan="1">56.4</td><td rowspan="1" colspan="1">58.0</td><td rowspan="1" colspan="1">32.4</td><td rowspan="1" colspan="1">17.2</td><td rowspan="1" colspan="1">31.2</td><td rowspan="1" colspan="1">12.6</td><td rowspan="1" colspan="1">30.7</td><td rowspan="1" colspan="1">24.4</td><td rowspan="1" colspan="1">21.9</td><td rowspan="1" colspan="1">22.3</td><td rowspan="1" colspan="1">20.5</td><td rowspan="1" colspan="1">10.1</td><td rowspan="1" colspan="1">3.9</td><td rowspan="1" colspan="1">6.3</td><td rowspan="1" colspan="1">9.0</td><td rowspan="1" colspan="1">8.8</td><td rowspan="1" colspan="1">9.6</td></tr><tr><td rowspan="1" colspan="1">min</td><td rowspan="1" colspan="1">121.2</td><td rowspan="1" colspan="1">75.0</td><td rowspan="1" colspan="1">47.8</td><td rowspan="1" colspan="1">50.9</td><td rowspan="1" colspan="1">26.2</td><td rowspan="1" colspan="1">12.5</td><td rowspan="1" colspan="1">26.7</td><td rowspan="1" colspan="1">9.9</td><td rowspan="1" colspan="1">18.0</td><td rowspan="1" colspan="1">18.4</td><td rowspan="1" colspan="1">16.1</td><td rowspan="1" colspan="1">14.9</td><td rowspan="1" colspan="1">16.8</td><td rowspan="1" colspan="1">7.0</td><td rowspan="1" colspan="1">0.7</td><td rowspan="1" colspan="1">2.3</td><td rowspan="1" colspan="1">5.4</td><td rowspan="1" colspan="1">6.2</td><td rowspan="1" colspan="1">7.1</td></tr><tr><td rowspan="1" colspan="1">med</td><td rowspan="1" colspan="1">126.3</td><td rowspan="1" colspan="1">78.4</td><td rowspan="1" colspan="1">51.6</td><td rowspan="1" colspan="1">54.3</td><td rowspan="1" colspan="1">29.1</td><td rowspan="1" colspan="1">14.8</td><td rowspan="1" colspan="1">28.9</td><td rowspan="1" colspan="1">11.9</td><td rowspan="1" colspan="1">21.5</td><td rowspan="1" colspan="1">20.5</td><td rowspan="1" colspan="1">18.0</td><td rowspan="1" colspan="1">18.7</td><td rowspan="1" colspan="1">18.6</td><td rowspan="1" colspan="1">8.6</td><td rowspan="1" colspan="1">2.3</td><td rowspan="1" colspan="1">4.8</td><td rowspan="1" colspan="1">6.6</td><td rowspan="1" colspan="1">7.1</td><td rowspan="1" colspan="1">8.6</td></tr><tr><td rowspan="1" colspan="1">n</td><td rowspan="1" colspan="1">54</td><td rowspan="1" colspan="1">56</td><td rowspan="1" colspan="1">56</td><td rowspan="1" colspan="1">56</td><td rowspan="1" colspan="1">56</td><td rowspan="1" colspan="1">56</td><td rowspan="1" colspan="1">56</td><td rowspan="1" colspan="1">56</td><td rowspan="1" colspan="1">46</td><td rowspan="1" colspan="1">56</td><td rowspan="1" colspan="1">56</td><td rowspan="1" colspan="1">56</td><td rowspan="1" colspan="1">56</td><td rowspan="1" colspan="1">56</td><td rowspan="1" colspan="1">52</td><td rowspan="1" colspan="1">55</td><td rowspan="1" colspan="1">56</td><td rowspan="1" colspan="1">54</td><td rowspan="1" colspan="1">56</td></tr><tr><td rowspan="4" colspan="1"><italic><tp:taxon-name>Carasobarbus chantrei</tp:taxon-name></italic></td><td rowspan="1" colspan="1">max</td><td rowspan="1" colspan="1">134.8</td><td rowspan="1" colspan="1">82.3</td><td rowspan="1" colspan="1">53.9</td><td rowspan="1" colspan="1">55.3</td><td rowspan="1" colspan="1">30.0</td><td rowspan="1" colspan="1">17.1</td><td rowspan="1" colspan="1">35.8</td><td rowspan="1" colspan="1">14.0</td><td rowspan="1" colspan="1">27.5</td><td rowspan="1" colspan="1">24.4</td><td rowspan="1" colspan="1">21.8</td><td rowspan="1" colspan="1">23.8</td><td rowspan="1" colspan="1">21.2</td><td rowspan="1" colspan="1">10.2</td><td rowspan="1" colspan="1">2.5</td><td rowspan="1" colspan="1">4.7</td><td rowspan="1" colspan="1">8.9</td><td rowspan="1" colspan="1">8.1</td><td rowspan="1" colspan="1">10.3</td></tr><tr><td rowspan="1" colspan="1">min</td><td rowspan="1" colspan="1">121.9</td><td rowspan="1" colspan="1">72.8</td><td rowspan="1" colspan="1">47.7</td><td rowspan="1" colspan="1">50.6</td><td rowspan="1" colspan="1">22.2</td><td rowspan="1" colspan="1">11.7</td><td rowspan="1" colspan="1">26.4</td><td rowspan="1" colspan="1">11.0</td><td rowspan="1" colspan="1">18.8</td><td rowspan="1" colspan="1">17.6</td><td rowspan="1" colspan="1">16.4</td><td rowspan="1" colspan="1">16.3</td><td rowspan="1" colspan="1">17.2</td><td rowspan="1" colspan="1">7.0</td><td rowspan="1" colspan="1">0.5</td><td rowspan="1" colspan="1">2.2</td><td rowspan="1" colspan="1">5.0</td><td rowspan="1" colspan="1">5.8</td><td rowspan="1" colspan="1">7.7</td></tr><tr><td rowspan="1" colspan="1">med</td><td rowspan="1" colspan="1">129.7</td><td rowspan="1" colspan="1">77.9</td><td rowspan="1" colspan="1">50.6</td><td rowspan="1" colspan="1">53.0</td><td rowspan="1" colspan="1">26.1</td><td rowspan="1" colspan="1">14.5</td><td rowspan="1" colspan="1">30.8</td><td rowspan="1" colspan="1">12.6</td><td rowspan="1" colspan="1">24.6</td><td rowspan="1" colspan="1">21.7</td><td rowspan="1" colspan="1">19.8</td><td rowspan="1" colspan="1">20.4</td><td rowspan="1" colspan="1">19.2</td><td rowspan="1" colspan="1">8.8</td><td rowspan="1" colspan="1">1.1</td><td rowspan="1" colspan="1">3.4</td><td rowspan="1" colspan="1">6.9</td><td rowspan="1" colspan="1">6.9</td><td rowspan="1" colspan="1">9.2</td></tr><tr><td rowspan="1" colspan="1">n</td><td rowspan="1" colspan="1">81</td><td rowspan="1" colspan="1">84</td><td rowspan="1" colspan="1">84</td><td rowspan="1" colspan="1">84</td><td rowspan="1" colspan="1">84</td><td rowspan="1" colspan="1">84</td><td rowspan="1" colspan="1">84</td><td rowspan="1" colspan="1">84</td><td rowspan="1" colspan="1">76</td><td rowspan="1" colspan="1">82</td><td rowspan="1" colspan="1">84</td><td rowspan="1" colspan="1">83</td><td rowspan="1" colspan="1">84</td><td rowspan="1" colspan="1">84</td><td rowspan="1" colspan="1">68</td><td rowspan="1" colspan="1">84</td><td rowspan="1" colspan="1">84</td><td rowspan="1" colspan="1">81</td><td rowspan="1" colspan="1">84</td></tr><tr><td rowspan="4" colspan="1"><italic><tp:taxon-name>Carasobarbus exulatus</tp:taxon-name></italic></td><td rowspan="1" colspan="1">max</td><td rowspan="1" colspan="1">134.8</td><td rowspan="1" colspan="1">82.3</td><td rowspan="1" colspan="1">53.9</td><td rowspan="1" colspan="1">55.3</td><td rowspan="1" colspan="1">30.0</td><td rowspan="1" colspan="1">17.1</td><td rowspan="1" colspan="1">35.8</td><td rowspan="1" colspan="1">14.0</td><td rowspan="1" colspan="1">27.5</td><td rowspan="1" colspan="1">24.4</td><td rowspan="1" colspan="1">21.8</td><td rowspan="1" colspan="1">23.8</td><td rowspan="1" colspan="1">21.2</td><td rowspan="1" colspan="1">10.2</td><td rowspan="1" colspan="1">2.5</td><td rowspan="1" colspan="1">4.7</td><td rowspan="1" colspan="1">8.9</td><td rowspan="1" colspan="1">8.1</td><td rowspan="1" colspan="1">10.3</td></tr><tr><td rowspan="1" colspan="1">min</td><td rowspan="1" colspan="1">121.9</td><td rowspan="1" colspan="1">72.8</td><td rowspan="1" colspan="1">47.7</td><td rowspan="1" colspan="1">50.6</td><td rowspan="1" colspan="1">22.2</td><td rowspan="1" colspan="1">11.7</td><td rowspan="1" colspan="1">26.4</td><td rowspan="1" colspan="1">11.0</td><td rowspan="1" colspan="1">18.8</td><td rowspan="1" colspan="1">17.6</td><td rowspan="1" colspan="1">16.4</td><td rowspan="1" colspan="1">16.3</td><td rowspan="1" colspan="1">17.2</td><td rowspan="1" colspan="1">7.0</td><td rowspan="1" colspan="1">0.5</td><td rowspan="1" colspan="1">2.2</td><td rowspan="1" colspan="1">5.0</td><td rowspan="1" colspan="1">5.8</td><td rowspan="1" colspan="1">7.7</td></tr><tr><td rowspan="1" colspan="1">med</td><td rowspan="1" colspan="1">129.7</td><td rowspan="1" colspan="1">77.9</td><td rowspan="1" colspan="1">50.6</td><td rowspan="1" colspan="1">53.0</td><td rowspan="1" colspan="1">26.1</td><td rowspan="1" colspan="1">14.5</td><td rowspan="1" colspan="1">30.8</td><td rowspan="1" colspan="1">12.6</td><td rowspan="1" colspan="1">24.6</td><td rowspan="1" colspan="1">21.7</td><td rowspan="1" colspan="1">19.8</td><td rowspan="1" colspan="1">20.4</td><td rowspan="1" colspan="1">19.2</td><td rowspan="1" colspan="1">8.8</td><td rowspan="1" colspan="1">1.1</td><td rowspan="1" colspan="1">3.4</td><td rowspan="1" colspan="1">6.9</td><td rowspan="1" colspan="1">6.9</td><td rowspan="1" colspan="1">9.2</td></tr><tr><td rowspan="1" colspan="1">n</td><td rowspan="1" colspan="1">81</td><td rowspan="1" colspan="1">84</td><td rowspan="1" colspan="1">84</td><td rowspan="1" colspan="1">84</td><td rowspan="1" colspan="1">84</td><td rowspan="1" colspan="1">84</td><td rowspan="1" colspan="1">84</td><td rowspan="1" colspan="1">84</td><td rowspan="1" colspan="1">76</td><td rowspan="1" colspan="1">82</td><td rowspan="1" colspan="1">84</td><td rowspan="1" colspan="1">83</td><td rowspan="1" colspan="1">84</td><td rowspan="1" colspan="1">84</td><td rowspan="1" colspan="1">68</td><td rowspan="1" colspan="1">84</td><td rowspan="1" colspan="1">84</td><td rowspan="1" colspan="1">81</td><td rowspan="1" colspan="1">84</td></tr><tr><td rowspan="4" colspan="1"><italic><tp:taxon-name>Carasobarbus fritschii</tp:taxon-name></italic></td><td rowspan="1" colspan="1">max</td><td rowspan="1" colspan="1">137.5</td><td rowspan="1" colspan="1">82.9</td><td rowspan="1" colspan="1">53.7</td><td rowspan="1" colspan="1">55.3</td><td rowspan="1" colspan="1">26.8</td><td rowspan="1" colspan="1">18.8</td><td rowspan="1" colspan="1">34.3</td><td rowspan="1" colspan="1">13.6</td><td rowspan="1" colspan="1">28.0</td><td rowspan="1" colspan="1">25.2</td><td rowspan="1" colspan="1">23.8</td><td rowspan="1" colspan="1">31.3</td><td rowspan="1" colspan="1">20.6</td><td rowspan="1" colspan="1">11.9</td><td rowspan="1" colspan="1">5.6</td><td rowspan="1" colspan="1">8.3</td><td rowspan="1" colspan="1">8.8</td><td rowspan="1" colspan="1">9.8</td><td rowspan="1" colspan="1">10.7</td></tr><tr><td rowspan="1" colspan="1">min</td><td rowspan="1" colspan="1">121.1</td><td rowspan="1" colspan="1">73.6</td><td rowspan="1" colspan="1">44.9</td><td rowspan="1" colspan="1">47.0</td><td rowspan="1" colspan="1">18.8</td><td rowspan="1" colspan="1">10.7</td><td rowspan="1" colspan="1">24.8</td><td rowspan="1" colspan="1">10.6</td><td rowspan="1" colspan="1">19.6</td><td rowspan="1" colspan="1">19.3</td><td rowspan="1" colspan="1">15.8</td><td rowspan="1" colspan="1">18.1</td><td rowspan="1" colspan="1">15.0</td><td rowspan="1" colspan="1">6.6</td><td rowspan="1" colspan="1">1.4</td><td rowspan="1" colspan="1">2.8</td><td rowspan="1" colspan="1">4.7</td><td rowspan="1" colspan="1">5.4</td><td rowspan="1" colspan="1">6.3</td></tr><tr><td rowspan="1" colspan="1">med</td><td rowspan="1" colspan="1">129.8</td><td rowspan="1" colspan="1">77.1</td><td rowspan="1" colspan="1">49.3</td><td rowspan="1" colspan="1">50.7</td><td rowspan="1" colspan="1">23.0</td><td rowspan="1" colspan="1">15.0</td><td rowspan="1" colspan="1">29.2</td><td rowspan="1" colspan="1">11.9</td><td rowspan="1" colspan="1">23.6</td><td rowspan="1" colspan="1">22.2</td><td rowspan="1" colspan="1">20.5</td><td rowspan="1" colspan="1">22.4</td><td rowspan="1" colspan="1">17.4</td><td rowspan="1" colspan="1">9.1</td><td rowspan="1" colspan="1">3.1</td><td rowspan="1" colspan="1">4.7</td><td rowspan="1" colspan="1">6.6</td><td rowspan="1" colspan="1">7.1</td><td rowspan="1" colspan="1">9.1</td></tr><tr><td rowspan="1" colspan="1">n</td><td rowspan="1" colspan="1">229</td><td rowspan="1" colspan="1">243</td><td rowspan="1" colspan="1">244</td><td rowspan="1" colspan="1">243</td><td rowspan="1" colspan="1">244</td><td rowspan="1" colspan="1">244</td><td rowspan="1" colspan="1">244</td><td rowspan="1" colspan="1">243</td><td rowspan="1" colspan="1">196</td><td rowspan="1" colspan="1">244</td><td rowspan="1" colspan="1">244</td><td rowspan="1" colspan="1">242</td><td rowspan="1" colspan="1">243</td><td rowspan="1" colspan="1">243</td><td rowspan="1" colspan="1">242</td><td rowspan="1" colspan="1">244</td><td rowspan="1" colspan="1">244</td><td rowspan="1" colspan="1">244</td><td rowspan="1" colspan="1">244</td></tr><tr><td rowspan="4" colspan="1"><italic><tp:taxon-name>Carasobarbus harterti</tp:taxon-name></italic></td><td rowspan="1" colspan="1">max</td><td rowspan="1" colspan="1">140.9</td><td rowspan="1" colspan="1">78.0</td><td rowspan="1" colspan="1">53.7</td><td rowspan="1" colspan="1">55.8</td><td rowspan="1" colspan="1">27.5</td><td rowspan="1" colspan="1">18.4</td><td rowspan="1" colspan="1">31.6</td><td rowspan="1" colspan="1">13.3</td><td rowspan="1" colspan="1">31.8</td><td rowspan="1" colspan="1">25.5</td><td rowspan="1" colspan="1">24.8</td><td rowspan="1" colspan="1">24.1</td><td rowspan="1" colspan="1">19.0</td><td rowspan="1" colspan="1">10.3</td><td rowspan="1" colspan="1">9.1</td><td rowspan="1" colspan="1">9.6</td><td rowspan="1" colspan="1">9.5</td><td rowspan="1" colspan="1">7.1</td><td rowspan="1" colspan="1">9.6</td></tr><tr><td rowspan="1" colspan="1">min</td><td rowspan="1" colspan="1">122.6</td><td rowspan="1" colspan="1">70.9</td><td rowspan="1" colspan="1">46.5</td><td rowspan="1" colspan="1">48.5</td><td rowspan="1" colspan="1">21.2</td><td rowspan="1" colspan="1">12.3</td><td rowspan="1" colspan="1">26.8</td><td rowspan="1" colspan="1">11.8</td><td rowspan="1" colspan="1">25.8</td><td rowspan="1" colspan="1">21.5</td><td rowspan="1" colspan="1">20.4</td><td rowspan="1" colspan="1">18.9</td><td rowspan="1" colspan="1">16.5</td><td rowspan="1" colspan="1">8.4</td><td rowspan="1" colspan="1">4.5</td><td rowspan="1" colspan="1">5.5</td><td rowspan="1" colspan="1">5.9</td><td rowspan="1" colspan="1">5.2</td><td rowspan="1" colspan="1">7.4</td></tr><tr><td rowspan="1" colspan="1">med</td><td rowspan="1" colspan="1">131.8</td><td rowspan="1" colspan="1">75.0</td><td rowspan="1" colspan="1">49.8</td><td rowspan="1" colspan="1">51.1</td><td rowspan="1" colspan="1">24.4</td><td rowspan="1" colspan="1">16.0</td><td rowspan="1" colspan="1">29.2</td><td rowspan="1" colspan="1">12.8</td><td rowspan="1" colspan="1">28.9</td><td rowspan="1" colspan="1">23.5</td><td rowspan="1" colspan="1">22.8</td><td rowspan="1" colspan="1">21.1</td><td rowspan="1" colspan="1">18.0</td><td rowspan="1" colspan="1">9.3</td><td rowspan="1" colspan="1">6.6</td><td rowspan="1" colspan="1">7.8</td><td rowspan="1" colspan="1">7.4</td><td rowspan="1" colspan="1">6.2</td><td rowspan="1" colspan="1">8.4</td></tr><tr><td rowspan="1" colspan="1">n</td><td rowspan="1" colspan="1">19</td><td rowspan="1" colspan="1">24</td><td rowspan="1" colspan="1">24</td><td rowspan="1" colspan="1">24</td><td rowspan="1" colspan="1">24</td><td rowspan="1" colspan="1">24</td><td rowspan="1" colspan="1">24</td><td rowspan="1" colspan="1">24</td><td rowspan="1" colspan="1">11</td><td rowspan="1" colspan="1">24</td><td rowspan="1" colspan="1">23</td><td rowspan="1" colspan="1">23</td><td rowspan="1" colspan="1">24</td><td rowspan="1" colspan="1">24</td><td rowspan="1" colspan="1">24</td><td rowspan="1" colspan="1">24</td><td rowspan="1" colspan="1">24</td><td rowspan="1" colspan="1">24</td><td rowspan="1" colspan="1">24</td></tr><tr><td rowspan="4" colspan="1"><italic><tp:taxon-name>Carasobarbus kosswigi</tp:taxon-name></italic></td><td rowspan="1" colspan="1">max</td><td rowspan="1" colspan="1">133.9</td><td rowspan="1" colspan="1">79.7</td><td rowspan="1" colspan="1">53.4</td><td rowspan="1" colspan="1">51.9</td><td rowspan="1" colspan="1">25.3</td><td rowspan="1" colspan="1">16.0</td><td rowspan="1" colspan="1">32.8</td><td rowspan="1" colspan="1">12.9</td><td rowspan="1" colspan="1">35.5</td><td rowspan="1" colspan="1">23.8</td><td rowspan="1" colspan="1">21.8</td><td rowspan="1" colspan="1">26.4</td><td rowspan="1" colspan="1">21.8</td><td rowspan="1" colspan="1">11.1</td><td rowspan="1" colspan="1">5.5</td><td rowspan="1" colspan="1">7.4</td><td rowspan="1" colspan="1">8.1</td><td rowspan="1" colspan="1">5.9</td><td rowspan="1" colspan="1">8.5</td></tr><tr><td rowspan="1" colspan="1">min</td><td rowspan="1" colspan="1">127.1</td><td rowspan="1" colspan="1">75.4</td><td rowspan="1" colspan="1">47.0</td><td rowspan="1" colspan="1">48.7</td><td rowspan="1" colspan="1">22.8</td><td rowspan="1" colspan="1">11.9</td><td rowspan="1" colspan="1">26.2</td><td rowspan="1" colspan="1">10.4</td><td rowspan="1" colspan="1">26.1</td><td rowspan="1" colspan="1">20.1</td><td rowspan="1" colspan="1">19.1</td><td rowspan="1" colspan="1">20.0</td><td rowspan="1" colspan="1">18.1</td><td rowspan="1" colspan="1">8.8</td><td rowspan="1" colspan="1">2.8</td><td rowspan="1" colspan="1">3.6</td><td rowspan="1" colspan="1">4.8</td><td rowspan="1" colspan="1">3.7</td><td rowspan="1" colspan="1">7.3</td></tr><tr><td rowspan="1" colspan="1">med</td><td rowspan="1" colspan="1">130.4</td><td rowspan="1" colspan="1">77.7</td><td rowspan="1" colspan="1">49.7</td><td rowspan="1" colspan="1">50.8</td><td rowspan="1" colspan="1">24.5</td><td rowspan="1" colspan="1">14.5</td><td rowspan="1" colspan="1">31.1</td><td rowspan="1" colspan="1">11.9</td><td rowspan="1" colspan="1">28.8</td><td rowspan="1" colspan="1">22.1</td><td rowspan="1" colspan="1">20.8</td><td rowspan="1" colspan="1">22.6</td><td rowspan="1" colspan="1">19.9</td><td rowspan="1" colspan="1">10.0</td><td rowspan="1" colspan="1">4.3</td><td rowspan="1" colspan="1">5.1</td><td rowspan="1" colspan="1">5.9</td><td rowspan="1" colspan="1">4.6</td><td rowspan="1" colspan="1">7.9</td></tr><tr><td rowspan="1" colspan="1">n</td><td rowspan="1" colspan="1">14</td><td rowspan="1" colspan="1">15</td><td rowspan="1" colspan="1">15</td><td rowspan="1" colspan="1">15</td><td rowspan="1" colspan="1">15</td><td rowspan="1" colspan="1">15</td><td rowspan="1" colspan="1">15</td><td rowspan="1" colspan="1">15</td><td rowspan="1" colspan="1">14</td><td rowspan="1" colspan="1">15</td><td rowspan="1" colspan="1">15</td><td rowspan="1" colspan="1">15</td><td rowspan="1" colspan="1">15</td><td rowspan="1" colspan="1">15</td><td rowspan="1" colspan="1">15</td><td rowspan="1" colspan="1">15</td><td rowspan="1" colspan="1">15</td><td rowspan="1" colspan="1">15</td><td rowspan="1" colspan="1">15</td></tr><tr><td rowspan="4" colspan="1"><italic><tp:taxon-name>Carasobarbus luteus</tp:taxon-name></italic></td><td rowspan="1" colspan="1">max</td><td rowspan="1" colspan="1">134.1</td><td rowspan="1" colspan="1">84.0</td><td rowspan="1" colspan="1">56.3</td><td rowspan="1" colspan="1">57.9</td><td rowspan="1" colspan="1">33.1</td><td rowspan="1" colspan="1">15.8</td><td rowspan="1" colspan="1">40.1</td><td rowspan="1" colspan="1">14.3</td><td rowspan="1" colspan="1">31.9</td><td rowspan="1" colspan="1">24.6</td><td rowspan="1" colspan="1">22.7</td><td rowspan="1" colspan="1">23.7</td><td rowspan="1" colspan="1">22.6</td><td rowspan="1" colspan="1">10.7</td><td rowspan="1" colspan="1">3.2</td><td rowspan="1" colspan="1">7.1</td><td rowspan="1" colspan="1">10.1</td><td rowspan="1" colspan="1">10.7</td><td rowspan="1" colspan="1">11.3</td></tr><tr><td rowspan="1" colspan="1">min</td><td rowspan="1" colspan="1">120.4</td><td rowspan="1" colspan="1">74.7</td><td rowspan="1" colspan="1">47.3</td><td rowspan="1" colspan="1">48.6</td><td rowspan="1" colspan="1">21.7</td><td rowspan="1" colspan="1">8.6</td><td rowspan="1" colspan="1">26.2</td><td rowspan="1" colspan="1">11.0</td><td rowspan="1" colspan="1">17.6</td><td rowspan="1" colspan="1">17.9</td><td rowspan="1" colspan="1">16.8</td><td rowspan="1" colspan="1">15.8</td><td rowspan="1" colspan="1">14.9</td><td rowspan="1" colspan="1">6.6</td><td rowspan="1" colspan="1">0.6</td><td rowspan="1" colspan="1">2.8</td><td rowspan="1" colspan="1">0.0</td><td rowspan="1" colspan="1">5.1</td><td rowspan="1" colspan="1">7.4</td></tr><tr><td rowspan="1" colspan="1">med</td><td rowspan="1" colspan="1">127.5</td><td rowspan="1" colspan="1">79.1</td><td rowspan="1" colspan="1">52.2</td><td rowspan="1" colspan="1">53.4</td><td rowspan="1" colspan="1">27.3</td><td rowspan="1" colspan="1">13.2</td><td rowspan="1" colspan="1">33.6</td><td rowspan="1" colspan="1">12.8</td><td rowspan="1" colspan="1">24.9</td><td rowspan="1" colspan="1">21.4</td><td rowspan="1" colspan="1">19.8</td><td rowspan="1" colspan="1">19.9</td><td rowspan="1" colspan="1">19.2</td><td rowspan="1" colspan="1">9.0</td><td rowspan="1" colspan="1">1.7</td><td rowspan="1" colspan="1">4.4</td><td rowspan="1" colspan="1">7.2</td><td rowspan="1" colspan="1">7.1</td><td rowspan="1" colspan="1">9.6</td></tr><tr><td rowspan="1" colspan="1">n</td><td rowspan="1" colspan="1">257</td><td rowspan="1" colspan="1">264</td><td rowspan="1" colspan="1">268</td><td rowspan="1" colspan="1">265</td><td rowspan="1" colspan="1">267</td><td rowspan="1" colspan="1">266</td><td rowspan="1" colspan="1">268</td><td rowspan="1" colspan="1">268</td><td rowspan="1" colspan="1">241</td><td rowspan="1" colspan="1">267</td><td rowspan="1" colspan="1">268</td><td rowspan="1" colspan="1">266</td><td rowspan="1" colspan="1">267</td><td rowspan="1" colspan="1">267</td><td rowspan="1" colspan="1">41</td><td rowspan="1" colspan="1">266</td><td rowspan="1" colspan="1">265</td><td rowspan="1" colspan="1">233</td><td rowspan="1" colspan="1">268</td></tr><tr><td rowspan="4" colspan="1"><italic><tp:taxon-name>Carasobarbus sublimus</tp:taxon-name></italic></td><td rowspan="1" colspan="1">max</td><td rowspan="1" colspan="1">137.9</td><td rowspan="1" colspan="1">81.4</td><td rowspan="1" colspan="1">57.0</td><td rowspan="1" colspan="1">56.8</td><td rowspan="1" colspan="1">30.1</td><td rowspan="1" colspan="1">14.8</td><td rowspan="1" colspan="1">33.4</td><td rowspan="1" colspan="1">13.8</td><td rowspan="1" colspan="1">29.9</td><td rowspan="1" colspan="1">25.5</td><td rowspan="1" colspan="1">23.8</td><td rowspan="1" colspan="1">28.4</td><td rowspan="1" colspan="1">22.1</td><td rowspan="1" colspan="1">11.5</td><td rowspan="1" colspan="1">7.0</td><td rowspan="1" colspan="1">9.7</td><td rowspan="1" colspan="1">10.0</td><td rowspan="1" colspan="1">7.6</td><td rowspan="1" colspan="1">9.0</td></tr><tr><td rowspan="1" colspan="1">min</td><td rowspan="1" colspan="1">131.9</td><td rowspan="1" colspan="1">76.5</td><td rowspan="1" colspan="1">49.1</td><td rowspan="1" colspan="1">49.6</td><td rowspan="1" colspan="1">25.2</td><td rowspan="1" colspan="1">10.3</td><td rowspan="1" colspan="1">27.9</td><td rowspan="1" colspan="1">11.8</td><td rowspan="1" colspan="1">19.7</td><td rowspan="1" colspan="1">22.9</td><td rowspan="1" colspan="1">21.0</td><td rowspan="1" colspan="1">21.9</td><td rowspan="1" colspan="1">19.4</td><td rowspan="1" colspan="1">8.7</td><td rowspan="1" colspan="1">4.1</td><td rowspan="1" colspan="1">5.1</td><td rowspan="1" colspan="1">5.6</td><td rowspan="1" colspan="1">3.6</td><td rowspan="1" colspan="1">6.8</td></tr><tr><td rowspan="1" colspan="1">med</td><td rowspan="1" colspan="1">134.4</td><td rowspan="1" colspan="1">77.9</td><td rowspan="1" colspan="1">52.5</td><td rowspan="1" colspan="1">54.2</td><td rowspan="1" colspan="1">27.7</td><td rowspan="1" colspan="1">13.0</td><td rowspan="1" colspan="1">30.6</td><td rowspan="1" colspan="1">12.8</td><td rowspan="1" colspan="1">28.3</td><td rowspan="1" colspan="1">24.3</td><td rowspan="1" colspan="1">22.2</td><td rowspan="1" colspan="1">23.9</td><td rowspan="1" colspan="1">20.7</td><td rowspan="1" colspan="1">10.2</td><td rowspan="1" colspan="1">5.4</td><td rowspan="1" colspan="1">8.0</td><td rowspan="1" colspan="1">8.9</td><td rowspan="1" colspan="1">6.4</td><td rowspan="1" colspan="1">8.4</td></tr><tr><td rowspan="1" colspan="1">n</td><td rowspan="1" colspan="1">16</td><td rowspan="1" colspan="1">18</td><td rowspan="1" colspan="1">18</td><td rowspan="1" colspan="1">18</td><td rowspan="1" colspan="1">18</td><td rowspan="1" colspan="1">18</td><td rowspan="1" colspan="1">18</td><td rowspan="1" colspan="1">18</td><td rowspan="1" colspan="1">14</td><td rowspan="1" colspan="1">18</td><td rowspan="1" colspan="1">18</td><td rowspan="1" colspan="1">18</td><td rowspan="1" colspan="1">18</td><td rowspan="1" colspan="1">18</td><td rowspan="1" colspan="1">18</td><td rowspan="1" colspan="1">18</td><td rowspan="1" colspan="1">18</td><td rowspan="1" colspan="1">18</td><td rowspan="1" colspan="1">18</td></tr></tbody></table></table-wrap><table-wrap id="T3" position="float" orientation="portrait"><label>Table 3.</label><caption><p>Number of branched dorsal-fin rays.</p></caption><table><tbody><tr><th rowspan="1" colspan="1"/><th rowspan="1" colspan="1"><bold>n</bold></th><th rowspan="1" colspan="1"><bold>7</bold></th><th rowspan="1" colspan="1"><bold>8</bold></th><th rowspan="1" colspan="1"><bold>9</bold></th><th rowspan="1" colspan="1"><bold>10</bold></th><th rowspan="1" colspan="1"><bold>11</bold></th></tr><tr><td rowspan="1" colspan="1"><italic><tp:taxon-name>Carasobarbus apoensis</tp:taxon-name></italic></td><td rowspan="1" colspan="1">66</td><td rowspan="1" colspan="1"/><td rowspan="1" colspan="1"/><td rowspan="1" colspan="1">2</td><td rowspan="1" colspan="1">63</td><td rowspan="1" colspan="1">1</td></tr><tr><td rowspan="1" colspan="1"><italic><tp:taxon-name>Carasobarbus canis</tp:taxon-name></italic></td><td rowspan="1" colspan="1">90</td><td rowspan="1" colspan="1"/><td rowspan="1" colspan="1"/><td rowspan="1" colspan="1">5</td><td rowspan="1" colspan="1">85</td><td rowspan="1" colspan="1"/></tr><tr><td rowspan="1" colspan="1"><italic><tp:taxon-name>Carasobarbus chantrei</tp:taxon-name></italic></td><td rowspan="1" colspan="1">196</td><td rowspan="1" colspan="1"/><td rowspan="1" colspan="1"/><td rowspan="1" colspan="1">21</td><td rowspan="1" colspan="1">164</td><td rowspan="1" colspan="1">11</td></tr><tr><td rowspan="1" colspan="1"><italic><tp:taxon-name>Carasobarbus exulatus</tp:taxon-name></italic></td><td rowspan="1" colspan="1">110</td><td rowspan="1" colspan="1"/><td rowspan="1" colspan="1">8</td><td rowspan="1" colspan="1">99</td><td rowspan="1" colspan="1">3</td><td rowspan="1" colspan="1"/></tr><tr><td rowspan="1" colspan="1"><italic><tp:taxon-name>Carasobarbus fritschii</tp:taxon-name></italic></td><td rowspan="1" colspan="1">297</td><td rowspan="1" colspan="1">1</td><td rowspan="1" colspan="1">23</td><td rowspan="1" colspan="1">268</td><td rowspan="1" colspan="1">5</td><td rowspan="1" colspan="1"/></tr><tr><td rowspan="1" colspan="1"><italic><tp:taxon-name>Carasobarbus harterti</tp:taxon-name></italic></td><td rowspan="1" colspan="1">30</td><td rowspan="1" colspan="1"/><td rowspan="1" colspan="1"/><td rowspan="1" colspan="1">30</td><td rowspan="1" colspan="1"/><td rowspan="1" colspan="1"/></tr><tr><td rowspan="1" colspan="1"><italic><tp:taxon-name>Carasobarbus kosswigi</tp:taxon-name></italic></td><td rowspan="1" colspan="1">23</td><td rowspan="1" colspan="1"/><td rowspan="1" colspan="1"/><td rowspan="1" colspan="1">3</td><td rowspan="1" colspan="1">20</td><td rowspan="1" colspan="1"/></tr><tr><td rowspan="1" colspan="1"><italic><tp:taxon-name>Carasobarbus luteus</tp:taxon-name></italic></td><td rowspan="1" colspan="1">441</td><td rowspan="1" colspan="1"/><td rowspan="1" colspan="1">1</td><td rowspan="1" colspan="1">23</td><td rowspan="1" colspan="1">411</td><td rowspan="1" colspan="1">6</td></tr><tr><td rowspan="1" colspan="1">Naband population</td><td rowspan="1" colspan="1">10</td><td rowspan="1" colspan="1"/><td rowspan="1" colspan="1"/><td rowspan="1" colspan="1">1</td><td rowspan="1" colspan="1">9</td><td rowspan="1" colspan="1"/></tr><tr><td rowspan="1" colspan="1"><italic><tp:taxon-name>Carasobarbus sublimus</tp:taxon-name></italic></td><td rowspan="1" colspan="1">18</td><td rowspan="1" colspan="1"/><td rowspan="1" colspan="1"/><td rowspan="1" colspan="1">2</td><td rowspan="1" colspan="1">16</td><td rowspan="1" colspan="1"/></tr></tbody></table></table-wrap><fig id="F4" position="float" orientation="portrait"><label>Figure 4.</label><caption><p>Last unbranched dorsal-fin ray length / head length; TES = Tigris-Euphrates system.</p></caption><graphic xmlns:xlink="http://www.w3.org/1999/xlink" xlink:href="ZooKeys-339-001-g004.jpg" position="float" orientation="portrait" xlink:type="simple"/></fig><table-wrap id="T4" position="float" orientation="portrait"><label>Table 4.</label><caption><p>Number of branched anal-fin rays.</p></caption><table><tbody><tr><th rowspan="1" colspan="1"/><th rowspan="1" colspan="1"><bold>n</bold></th><th rowspan="1" colspan="1"><bold>5</bold></th><th rowspan="1" colspan="1"><bold>6</bold></th><th rowspan="1" colspan="1"><bold>7</bold></th></tr><tr><td rowspan="1" colspan="1"><italic><tp:taxon-name>Carasobarbus apoensis</tp:taxon-name></italic></td><td rowspan="1" colspan="1">65</td><td rowspan="1" colspan="1"/><td rowspan="1" colspan="1">65</td><td rowspan="1" colspan="1"/></tr><tr><td rowspan="1" colspan="1"><italic><tp:taxon-name>Carasobarbus canis</tp:taxon-name></italic></td><td rowspan="1" colspan="1">90</td><td rowspan="1" colspan="1">2</td><td rowspan="1" colspan="1">88</td><td rowspan="1" colspan="1"/></tr><tr><td rowspan="1" colspan="1"><italic><tp:taxon-name>Carasobarbus chantrei</tp:taxon-name></italic></td><td rowspan="1" colspan="1">197</td><td rowspan="1" colspan="1">3</td><td rowspan="1" colspan="1">194</td><td rowspan="1" colspan="1"/></tr><tr><td rowspan="1" colspan="1"><italic><tp:taxon-name>Carasobarbus exulatus</tp:taxon-name></italic></td><td rowspan="1" colspan="1">109</td><td rowspan="1" colspan="1">3</td><td rowspan="1" colspan="1">106</td><td rowspan="1" colspan="1"/></tr><tr><td rowspan="1" colspan="1"><italic><tp:taxon-name>Carasobarbus fritschii</tp:taxon-name></italic></td><td rowspan="1" colspan="1">296</td><td rowspan="1" colspan="1">3</td><td rowspan="1" colspan="1">293</td><td rowspan="1" colspan="1"/></tr><tr><td rowspan="1" colspan="1"><italic><tp:taxon-name>Carasobarbus harterti</tp:taxon-name></italic></td><td rowspan="1" colspan="1">30</td><td rowspan="1" colspan="1"/><td rowspan="1" colspan="1">29</td><td rowspan="1" colspan="1">1</td></tr><tr><td rowspan="1" colspan="1"><italic><tp:taxon-name>Carasobarbus kosswigi</tp:taxon-name></italic></td><td rowspan="1" colspan="1">23</td><td rowspan="1" colspan="1"/><td rowspan="1" colspan="1">23</td><td rowspan="1" colspan="1"/></tr><tr><td rowspan="1" colspan="1"><italic><tp:taxon-name>Carasobarbus luteus</tp:taxon-name></italic></td><td rowspan="1" colspan="1">439</td><td rowspan="1" colspan="1">3</td><td rowspan="1" colspan="1">435</td><td rowspan="1" colspan="1">1</td></tr><tr><td rowspan="1" colspan="1">Naband population</td><td rowspan="1" colspan="1">10</td><td rowspan="1" colspan="1"/><td rowspan="1" colspan="1">10</td><td rowspan="1" colspan="1"/></tr><tr><td rowspan="1" colspan="1"><italic><tp:taxon-name>Carasobarbus sublimus</tp:taxon-name></italic></td><td rowspan="1" colspan="1">18</td><td rowspan="1" colspan="1"/><td rowspan="1" colspan="1">18</td><td rowspan="1" colspan="1"/></tr></tbody></table></table-wrap><table-wrap id="T5" position="float" orientation="portrait"><label>Table 5.</label><caption><p>Lateral line scale count.</p></caption><table><tbody><tr><th rowspan="1" colspan="1"/><th rowspan="1" colspan="1"><bold>n</bold></th><th rowspan="1" colspan="1"><bold>25</bold></th><th rowspan="1" colspan="1"><bold>26</bold></th><th rowspan="1" colspan="1"><bold>27</bold></th><th rowspan="1" colspan="1"><bold>28</bold></th><th rowspan="1" colspan="1"><bold>29</bold></th><th rowspan="1" colspan="1"><bold>30</bold></th><th rowspan="1" colspan="1"><bold>31</bold></th><th rowspan="1" colspan="1"><bold>32</bold></th><th rowspan="1" colspan="1"><bold>33</bold></th><th rowspan="1" colspan="1"><bold>34</bold></th><th rowspan="1" colspan="1"><bold>35</bold></th><th rowspan="1" colspan="1"><bold>36</bold></th><th rowspan="1" colspan="1"><bold>37</bold></th><th rowspan="1" colspan="1"><bold>38</bold></th><th rowspan="1" colspan="1"><bold>39</bold></th></tr><tr><td rowspan="1" colspan="1"><italic><tp:taxon-name>Carasobarbus apoensis</tp:taxon-name></italic></td><td rowspan="1" colspan="1">60</td><td rowspan="1" colspan="1"/><td rowspan="1" colspan="1"/><td rowspan="1" colspan="1">1</td><td rowspan="1" colspan="1">9</td><td rowspan="1" colspan="1">15</td><td rowspan="1" colspan="1">20</td><td rowspan="1" colspan="1">14</td><td rowspan="1" colspan="1">1</td><td rowspan="1" colspan="1"/><td rowspan="1" colspan="1"/><td rowspan="1" colspan="1"/><td rowspan="1" colspan="1"/><td rowspan="1" colspan="1"/><td rowspan="1" colspan="1"/><td rowspan="1" colspan="1"/></tr><tr><td rowspan="1" colspan="1"><italic><tp:taxon-name>Carasobarbus canis</tp:taxon-name></italic></td><td rowspan="1" colspan="1">74</td><td rowspan="1" colspan="1"/><td rowspan="1" colspan="1"/><td rowspan="1" colspan="1"/><td rowspan="1" colspan="1"/><td rowspan="1" colspan="1">1</td><td rowspan="1" colspan="1">3</td><td rowspan="1" colspan="1">16</td><td rowspan="1" colspan="1">19</td><td rowspan="1" colspan="1">12</td><td rowspan="1" colspan="1">13</td><td rowspan="1" colspan="1">10</td><td rowspan="1" colspan="1"/><td rowspan="1" colspan="1"/><td rowspan="1" colspan="1"/><td rowspan="1" colspan="1"/></tr><tr><td rowspan="1" colspan="1"><italic><tp:taxon-name>Carasobarbus chantrei</tp:taxon-name></italic></td><td rowspan="1" colspan="1">168</td><td rowspan="1" colspan="1"/><td rowspan="1" colspan="1"/><td rowspan="1" colspan="1"/><td rowspan="1" colspan="1"/><td rowspan="1" colspan="1"/><td rowspan="1" colspan="1"/><td rowspan="1" colspan="1">5</td><td rowspan="1" colspan="1">11</td><td rowspan="1" colspan="1">31</td><td rowspan="1" colspan="1">48</td><td rowspan="1" colspan="1">36</td><td rowspan="1" colspan="1">29</td><td rowspan="1" colspan="1">7</td><td rowspan="1" colspan="1">1</td><td rowspan="1" colspan="1"/></tr><tr><td rowspan="1" colspan="1"><italic><tp:taxon-name>Carasobarbus exulatus</tp:taxon-name></italic></td><td rowspan="1" colspan="1">79</td><td rowspan="1" colspan="1"/><td rowspan="1" colspan="1">1</td><td rowspan="1" colspan="1">3</td><td rowspan="1" colspan="1">17</td><td rowspan="1" colspan="1">18</td><td rowspan="1" colspan="1">24</td><td rowspan="1" colspan="1">13</td><td rowspan="1" colspan="1">3</td><td rowspan="1" colspan="1"/><td rowspan="1" colspan="1"/><td rowspan="1" colspan="1"/><td rowspan="1" colspan="1"/><td rowspan="1" colspan="1"/><td rowspan="1" colspan="1"/><td rowspan="1" colspan="1"/></tr><tr><td rowspan="1" colspan="1"><italic><tp:taxon-name>Carasobarbus fritschii</tp:taxon-name></italic></td><td rowspan="1" colspan="1">264</td><td rowspan="1" colspan="1"/><td rowspan="1" colspan="1"/><td rowspan="1" colspan="1"/><td rowspan="1" colspan="1"/><td rowspan="1" colspan="1"/><td rowspan="1" colspan="1">1</td><td rowspan="1" colspan="1">12</td><td rowspan="1" colspan="1">21</td><td rowspan="1" colspan="1">39</td><td rowspan="1" colspan="1">75</td><td rowspan="1" colspan="1">58</td><td rowspan="1" colspan="1">36</td><td rowspan="1" colspan="1">15</td><td rowspan="1" colspan="1">4</td><td rowspan="1" colspan="1">3</td></tr><tr><td rowspan="1" colspan="1"><italic><tp:taxon-name>Carasobarbus harterti</tp:taxon-name></italic></td><td rowspan="1" colspan="1">24</td><td rowspan="1" colspan="1"/><td rowspan="1" colspan="1"/><td rowspan="1" colspan="1"/><td rowspan="1" colspan="1"/><td rowspan="1" colspan="1"/><td rowspan="1" colspan="1"/><td rowspan="1" colspan="1">1</td><td rowspan="1" colspan="1"/><td rowspan="1" colspan="1">5</td><td rowspan="1" colspan="1">9</td><td rowspan="1" colspan="1">4</td><td rowspan="1" colspan="1">4</td><td rowspan="1" colspan="1"/><td rowspan="1" colspan="1">1</td><td rowspan="1" colspan="1"/></tr><tr><td rowspan="1" colspan="1"><italic><tp:taxon-name>Carasobarbus kosswigi</tp:taxon-name></italic></td><td rowspan="1" colspan="1">19</td><td rowspan="1" colspan="1"/><td rowspan="1" colspan="1"/><td rowspan="1" colspan="1"/><td rowspan="1" colspan="1"/><td rowspan="1" colspan="1"/><td rowspan="1" colspan="1"/><td rowspan="1" colspan="1"/><td rowspan="1" colspan="1">1</td><td rowspan="1" colspan="1">7</td><td rowspan="1" colspan="1">2</td><td rowspan="1" colspan="1">3</td><td rowspan="1" colspan="1">5</td><td rowspan="1" colspan="1"/><td rowspan="1" colspan="1">1</td><td rowspan="1" colspan="1"/></tr><tr><td rowspan="1" colspan="1"><italic><tp:taxon-name>Carasobarbus luteus</tp:taxon-name></italic></td><td rowspan="1" colspan="1">390</td><td rowspan="1" colspan="1">11</td><td rowspan="1" colspan="1">52</td><td rowspan="1" colspan="1">79</td><td rowspan="1" colspan="1">120</td><td rowspan="1" colspan="1">84</td><td rowspan="1" colspan="1">29</td><td rowspan="1" colspan="1">9</td><td rowspan="1" colspan="1">5</td><td rowspan="1" colspan="1">1</td><td rowspan="1" colspan="1"/><td rowspan="1" colspan="1"/><td rowspan="1" colspan="1"/><td rowspan="1" colspan="1"/><td rowspan="1" colspan="1"/><td rowspan="1" colspan="1"/></tr><tr><td rowspan="1" colspan="1">Naband population</td><td rowspan="1" colspan="1">8</td><td rowspan="1" colspan="1"/><td rowspan="1" colspan="1"/><td rowspan="1" colspan="1"/><td rowspan="1" colspan="1">1</td><td rowspan="1" colspan="1">3</td><td rowspan="1" colspan="1">3</td><td rowspan="1" colspan="1">1</td><td rowspan="1" colspan="1"/><td rowspan="1" colspan="1"/><td rowspan="1" colspan="1"/><td rowspan="1" colspan="1"/><td rowspan="1" colspan="1"/><td rowspan="1" colspan="1"/><td rowspan="1" colspan="1"/><td rowspan="1" colspan="1"/></tr><tr><td rowspan="1" colspan="1"><italic><tp:taxon-name>Carasobarbus sublimus</tp:taxon-name></italic></td><td rowspan="1" colspan="1">11</td><td rowspan="1" colspan="1"/><td rowspan="1" colspan="1"/><td rowspan="1" colspan="1">4</td><td rowspan="1" colspan="1">3</td><td rowspan="1" colspan="1">4</td><td rowspan="1" colspan="1"/><td rowspan="1" colspan="1"/><td rowspan="1" colspan="1"/><td rowspan="1" colspan="1"/><td rowspan="1" colspan="1"/><td rowspan="1" colspan="1"/><td rowspan="1" colspan="1"/><td rowspan="1" colspan="1"/><td rowspan="1" colspan="1"/><td rowspan="1" colspan="1"/></tr></tbody></table></table-wrap><table-wrap id="T6" position="float" orientation="portrait"><label>Table 6.</label><caption><p>Number of scales above the lateral line.</p></caption><table><tbody><tr><th rowspan="1" colspan="1"/><th rowspan="1" colspan="1"><bold>n</bold></th><th rowspan="1" colspan="1"><bold>3,5</bold></th><th rowspan="1" colspan="1"><bold>4</bold></th><th rowspan="1" colspan="1"><bold>4,5</bold></th><th rowspan="1" colspan="1"><bold>5</bold></th><th rowspan="1" colspan="1"><bold>5,5</bold></th><th rowspan="1" colspan="1"><bold>6</bold></th><th rowspan="1" colspan="1"><bold>6,5</bold></th><th rowspan="1" colspan="1"><bold>7</bold></th></tr><tr><td rowspan="1" colspan="1"><italic><tp:taxon-name>Carasobarbus apoensis</tp:taxon-name></italic></td><td rowspan="1" colspan="1">60</td><td rowspan="1" colspan="1"/><td rowspan="1" colspan="1">2</td><td rowspan="1" colspan="1">45</td><td rowspan="1" colspan="1">7</td><td rowspan="1" colspan="1">6</td><td rowspan="1" colspan="1"/><td rowspan="1" colspan="1"/><td rowspan="1" colspan="1"/></tr><tr><td rowspan="1" colspan="1"><italic><tp:taxon-name>Carasobarbus canis</tp:taxon-name></italic></td><td rowspan="1" colspan="1">82</td><td rowspan="1" colspan="1"/><td rowspan="1" colspan="1"/><td rowspan="1" colspan="1">48</td><td rowspan="1" colspan="1">11</td><td rowspan="1" colspan="1">20</td><td rowspan="1" colspan="1">3</td><td rowspan="1" colspan="1"/><td rowspan="1" colspan="1"/></tr><tr><td rowspan="1" colspan="1"><italic><tp:taxon-name>Carasobarbus chantrei</tp:taxon-name></italic></td><td rowspan="1" colspan="1">171</td><td rowspan="1" colspan="1"/><td rowspan="1" colspan="1"/><td rowspan="1" colspan="1">4</td><td rowspan="1" colspan="1">1</td><td rowspan="1" colspan="1">147</td><td rowspan="1" colspan="1">6</td><td rowspan="1" colspan="1">13</td><td rowspan="1" colspan="1"/></tr><tr><td rowspan="1" colspan="1"><italic><tp:taxon-name>Carasobarbus exulatus</tp:taxon-name></italic></td><td rowspan="1" colspan="1">79</td><td rowspan="1" colspan="1"/><td rowspan="1" colspan="1">3</td><td rowspan="1" colspan="1">70</td><td rowspan="1" colspan="1">5</td><td rowspan="1" colspan="1">1</td><td rowspan="1" colspan="1"/><td rowspan="1" colspan="1"/><td rowspan="1" colspan="1"/></tr><tr><td rowspan="1" colspan="1"><italic><tp:taxon-name>Carasobarbus fritschii</tp:taxon-name></italic></td><td rowspan="1" colspan="1">276</td><td rowspan="1" colspan="1"/><td rowspan="1" colspan="1"/><td rowspan="1" colspan="1">15</td><td rowspan="1" colspan="1"/><td rowspan="1" colspan="1">226</td><td rowspan="1" colspan="1"/><td rowspan="1" colspan="1">35</td><td rowspan="1" colspan="1"/></tr><tr><td rowspan="1" colspan="1"><italic><tp:taxon-name>Carasobarbus harterti</tp:taxon-name></italic></td><td rowspan="1" colspan="1">28</td><td rowspan="1" colspan="1"/><td rowspan="1" colspan="1"/><td rowspan="1" colspan="1"/><td rowspan="1" colspan="1"/><td rowspan="1" colspan="1">4</td><td rowspan="1" colspan="1"/><td rowspan="1" colspan="1">24</td><td rowspan="1" colspan="1"/></tr><tr><td rowspan="1" colspan="1"><italic><tp:taxon-name>Carasobarbus kosswigi</tp:taxon-name></italic></td><td rowspan="1" colspan="1">21</td><td rowspan="1" colspan="1"/><td rowspan="1" colspan="1"/><td rowspan="1" colspan="1"/><td rowspan="1" colspan="1"/><td rowspan="1" colspan="1">8</td><td rowspan="1" colspan="1">5</td><td rowspan="1" colspan="1">7</td><td rowspan="1" colspan="1">1</td></tr><tr><td rowspan="1" colspan="1"><italic><tp:taxon-name>Carasobarbus luteus</tp:taxon-name></italic></td><td rowspan="1" colspan="1">389</td><td rowspan="1" colspan="1">6</td><td rowspan="1" colspan="1">2</td><td rowspan="1" colspan="1">315</td><td rowspan="1" colspan="1">19</td><td rowspan="1" colspan="1">46</td><td rowspan="1" colspan="1">1</td><td rowspan="1" colspan="1"/><td rowspan="1" colspan="1"/></tr><tr><td rowspan="1" colspan="1">Naband population</td><td rowspan="1" colspan="1">8</td><td rowspan="1" colspan="1"/><td rowspan="1" colspan="1"/><td rowspan="1" colspan="1">8</td><td rowspan="1" colspan="1"/><td rowspan="1" colspan="1"/><td rowspan="1" colspan="1"/><td rowspan="1" colspan="1"/><td rowspan="1" colspan="1"/></tr><tr><td rowspan="1" colspan="1"><italic><tp:taxon-name>Carasobarbus sublimus</tp:taxon-name></italic></td><td rowspan="1" colspan="1">17</td><td rowspan="1" colspan="1"/><td rowspan="1" colspan="1"/><td rowspan="1" colspan="1">16</td><td rowspan="1" colspan="1"/><td rowspan="1" colspan="1">1</td><td rowspan="1" colspan="1"/><td rowspan="1" colspan="1"/><td rowspan="1" colspan="1"/></tr></tbody></table></table-wrap><table-wrap id="T7" position="float" orientation="portrait"><label>Table 7.</label><caption><p>Number of scales below the lateral line.</p></caption><table><tbody><tr><th rowspan="1" colspan="1"/><th rowspan="1" colspan="1"><bold>n</bold></th><th rowspan="1" colspan="1"><bold>3</bold></th><th rowspan="1" colspan="1"><bold>3,5</bold></th><th rowspan="1" colspan="1"><bold>4</bold></th><th rowspan="1" colspan="1"><bold>4,5</bold></th><th rowspan="1" colspan="1"><bold>5</bold></th><th rowspan="1" colspan="1"><bold>5,5</bold></th><th rowspan="1" colspan="1"><bold>6</bold></th><th rowspan="1" colspan="1"><bold>6,5</bold></th></tr><tr><td rowspan="1" colspan="1"><italic><tp:taxon-name>Carasobarbus apoensis</tp:taxon-name></italic></td><td rowspan="1" colspan="1">57</td><td rowspan="1" colspan="1"/><td rowspan="1" colspan="1">14</td><td rowspan="1" colspan="1"/><td rowspan="1" colspan="1">41</td><td rowspan="1" colspan="1"/><td rowspan="1" colspan="1">2</td><td rowspan="1" colspan="1"/><td rowspan="1" colspan="1"/></tr><tr><td rowspan="1" colspan="1"><italic><tp:taxon-name>Carasobarbus canis</tp:taxon-name></italic></td><td rowspan="1" colspan="1">80</td><td rowspan="1" colspan="1"/><td rowspan="1" colspan="1">2</td><td rowspan="1" colspan="1">3</td><td rowspan="1" colspan="1">65</td><td rowspan="1" colspan="1">1</td><td rowspan="1" colspan="1">9</td><td rowspan="1" colspan="1"/><td rowspan="1" colspan="1"/></tr><tr><td rowspan="1" colspan="1"><italic><tp:taxon-name>Carasobarbus chantrei</tp:taxon-name></italic></td><td rowspan="1" colspan="1">173</td><td rowspan="1" colspan="1"/><td rowspan="1" colspan="1"/><td rowspan="1" colspan="1">1</td><td rowspan="1" colspan="1">84</td><td rowspan="1" colspan="1">3</td><td rowspan="1" colspan="1">84</td><td rowspan="1" colspan="1">1</td><td rowspan="1" colspan="1"/></tr><tr><td rowspan="1" colspan="1"><italic><tp:taxon-name>Carasobarbus exulatus</tp:taxon-name></italic></td><td rowspan="1" colspan="1">79</td><td rowspan="1" colspan="1"/><td rowspan="1" colspan="1">24</td><td rowspan="1" colspan="1">1</td><td rowspan="1" colspan="1">51</td><td rowspan="1" colspan="1">3</td><td rowspan="1" colspan="1"/><td rowspan="1" colspan="1"/><td rowspan="1" colspan="1"/></tr><tr><td rowspan="1" colspan="1"><italic><tp:taxon-name>Carasobarbus fritschii</tp:taxon-name></italic></td><td rowspan="1" colspan="1">286</td><td rowspan="1" colspan="1"/><td rowspan="1" colspan="1">7</td><td rowspan="1" colspan="1">3</td><td rowspan="1" colspan="1">151</td><td rowspan="1" colspan="1">5</td><td rowspan="1" colspan="1">117</td><td rowspan="1" colspan="1">1</td><td rowspan="1" colspan="1">2</td></tr><tr><td rowspan="1" colspan="1"><italic><tp:taxon-name>Carasobarbus harterti</tp:taxon-name></italic></td><td rowspan="1" colspan="1">29</td><td rowspan="1" colspan="1"/><td rowspan="1" colspan="1">1</td><td rowspan="1" colspan="1"/><td rowspan="1" colspan="1">10</td><td rowspan="1" colspan="1"/><td rowspan="1" colspan="1">18</td><td rowspan="1" colspan="1"/><td rowspan="1" colspan="1"/></tr><tr><td rowspan="1" colspan="1"><italic><tp:taxon-name>Carasobarbus kosswigi</tp:taxon-name></italic></td><td rowspan="1" colspan="1">23</td><td rowspan="1" colspan="1"/><td rowspan="1" colspan="1"/><td rowspan="1" colspan="1"/><td rowspan="1" colspan="1">4</td><td rowspan="1" colspan="1">3</td><td rowspan="1" colspan="1">15</td><td rowspan="1" colspan="1"/><td rowspan="1" colspan="1">1</td></tr><tr><td rowspan="1" colspan="1"><italic><tp:taxon-name>Carasobarbus luteus</tp:taxon-name></italic></td><td rowspan="1" colspan="1">384</td><td rowspan="1" colspan="1">2</td><td rowspan="1" colspan="1">125</td><td rowspan="1" colspan="1">16</td><td rowspan="1" colspan="1">231</td><td rowspan="1" colspan="1">9</td><td rowspan="1" colspan="1">1</td><td rowspan="1" colspan="1"/><td rowspan="1" colspan="1"/></tr><tr><td rowspan="1" colspan="1">Naband population</td><td rowspan="1" colspan="1">8</td><td rowspan="1" colspan="1"/><td rowspan="1" colspan="1"/><td rowspan="1" colspan="1"/><td rowspan="1" colspan="1">8</td><td rowspan="1" colspan="1"/><td rowspan="1" colspan="1"/><td rowspan="1" colspan="1"/><td rowspan="1" colspan="1"/></tr><tr><td rowspan="1" colspan="1"><italic><tp:taxon-name>Carasobarbus sublimus</tp:taxon-name></italic></td><td rowspan="1" colspan="1">17</td><td rowspan="1" colspan="1"/><td rowspan="1" colspan="1">1</td><td rowspan="1" colspan="1"/><td rowspan="1" colspan="1">13</td><td rowspan="1" colspan="1">1</td><td rowspan="1" colspan="1">2</td><td rowspan="1" colspan="1"/><td rowspan="1" colspan="1"/></tr></tbody></table></table-wrap><table-wrap id="T8" position="float" orientation="portrait"><label>Table 8.</label><caption><p>Number of scales around the least circumference of the caudal peduncle.</p></caption><table><tbody><tr><th rowspan="1" colspan="1"/><th rowspan="1" colspan="1"><bold>n</bold></th><th rowspan="1" colspan="1"><bold>10</bold></th><th rowspan="1" colspan="1"><bold>11</bold></th><th rowspan="1" colspan="1"><bold>12</bold></th><th rowspan="1" colspan="1"><bold>13</bold></th><th rowspan="1" colspan="1"><bold>14</bold></th><th rowspan="1" colspan="1"><bold>15</bold></th><th rowspan="1" colspan="1"><bold>16</bold></th><th rowspan="1" colspan="1"><bold>17</bold></th><th rowspan="1" colspan="1"><bold>18</bold></th><th rowspan="1" colspan="1"><bold>19</bold></th><th rowspan="1" colspan="1"><bold>20</bold></th></tr><tr><td rowspan="1" colspan="1"><italic><tp:taxon-name>Carasobarbus apoensis</tp:taxon-name></italic></td><td rowspan="1" colspan="1">60</td><td rowspan="1" colspan="1"/><td rowspan="1" colspan="1"/><td rowspan="1" colspan="1">58</td><td rowspan="1" colspan="1">2</td><td rowspan="1" colspan="1"/><td rowspan="1" colspan="1"/><td rowspan="1" colspan="1"/><td rowspan="1" colspan="1"/><td rowspan="1" colspan="1"/><td rowspan="1" colspan="1"/><td rowspan="1" colspan="1"/></tr><tr><td rowspan="1" colspan="1"><italic><tp:taxon-name>Carasobarbus canis</tp:taxon-name></italic></td><td rowspan="1" colspan="1">85</td><td rowspan="1" colspan="1"/><td rowspan="1" colspan="1"/><td rowspan="1" colspan="1">80</td><td rowspan="1" colspan="1">1</td><td rowspan="1" colspan="1">4</td><td rowspan="1" colspan="1"/><td rowspan="1" colspan="1"/><td rowspan="1" colspan="1"/><td rowspan="1" colspan="1"/><td rowspan="1" colspan="1"/><td rowspan="1" colspan="1"/></tr><tr><td rowspan="1" colspan="1"><italic><tp:taxon-name>Carasobarbus chantrei</tp:taxon-name></italic></td><td rowspan="1" colspan="1">168</td><td rowspan="1" colspan="1"/><td rowspan="1" colspan="1"/><td rowspan="1" colspan="1">4</td><td rowspan="1" colspan="1">7</td><td rowspan="1" colspan="1">110</td><td rowspan="1" colspan="1">27</td><td rowspan="1" colspan="1">20</td><td rowspan="1" colspan="1"/><td rowspan="1" colspan="1"/><td rowspan="1" colspan="1"/><td rowspan="1" colspan="1"/></tr><tr><td rowspan="1" colspan="1"><italic><tp:taxon-name>Carasobarbus exulatus</tp:taxon-name></italic></td><td rowspan="1" colspan="1">87</td><td rowspan="1" colspan="1">1</td><td rowspan="1" colspan="1">6</td><td rowspan="1" colspan="1">80</td><td rowspan="1" colspan="1"/><td rowspan="1" colspan="1"/><td rowspan="1" colspan="1"/><td rowspan="1" colspan="1"/><td rowspan="1" colspan="1"/><td rowspan="1" colspan="1"/><td rowspan="1" colspan="1"/><td rowspan="1" colspan="1"/></tr><tr><td rowspan="1" colspan="1"><italic><tp:taxon-name>Carasobarbus fritschii</tp:taxon-name></italic></td><td rowspan="1" colspan="1">253</td><td rowspan="1" colspan="1"/><td rowspan="1" colspan="1"/><td rowspan="1" colspan="1"/><td rowspan="1" colspan="1"/><td rowspan="1" colspan="1">3</td><td rowspan="1" colspan="1">12</td><td rowspan="1" colspan="1">212</td><td rowspan="1" colspan="1">26</td><td rowspan="1" colspan="1">23</td><td rowspan="1" colspan="1"/><td rowspan="1" colspan="1">1</td></tr><tr><td rowspan="1" colspan="1"><italic><tp:taxon-name>Carasobarbus harterti</tp:taxon-name></italic></td><td rowspan="1" colspan="1">28</td><td rowspan="1" colspan="1"/><td rowspan="1" colspan="1"/><td rowspan="1" colspan="1"/><td rowspan="1" colspan="1">2</td><td rowspan="1" colspan="1">4</td><td rowspan="1" colspan="1">3</td><td rowspan="1" colspan="1">18</td><td rowspan="1" colspan="1">1</td><td rowspan="1" colspan="1"/><td rowspan="1" colspan="1"/><td rowspan="1" colspan="1"/></tr><tr><td rowspan="1" colspan="1"><italic><tp:taxon-name>Carasobarbus kosswigi</tp:taxon-name></italic></td><td rowspan="1" colspan="1">21</td><td rowspan="1" colspan="1"/><td rowspan="1" colspan="1"/><td rowspan="1" colspan="1">1</td><td rowspan="1" colspan="1">2</td><td rowspan="1" colspan="1">10</td><td rowspan="1" colspan="1">3</td><td rowspan="1" colspan="1">5</td><td rowspan="1" colspan="1"/><td rowspan="1" colspan="1"/><td rowspan="1" colspan="1"/><td rowspan="1" colspan="1"/></tr><tr><td rowspan="1" colspan="1"><italic><tp:taxon-name>Carasobarbus luteus</tp:taxon-name></italic></td><td rowspan="1" colspan="1">408</td><td rowspan="1" colspan="1">3</td><td rowspan="1" colspan="1">2</td><td rowspan="1" colspan="1">399</td><td rowspan="1" colspan="1">4</td><td rowspan="1" colspan="1"/><td rowspan="1" colspan="1"/><td rowspan="1" colspan="1"/><td rowspan="1" colspan="1"/><td rowspan="1" colspan="1"/><td rowspan="1" colspan="1"/><td rowspan="1" colspan="1"/></tr><tr><td rowspan="1" colspan="1">Naband population</td><td rowspan="1" colspan="1">9</td><td rowspan="1" colspan="1"/><td rowspan="1" colspan="1"/><td rowspan="1" colspan="1">8</td><td rowspan="1" colspan="1">1</td><td rowspan="1" colspan="1"/><td rowspan="1" colspan="1"/><td rowspan="1" colspan="1"/><td rowspan="1" colspan="1"/><td rowspan="1" colspan="1"/><td rowspan="1" colspan="1"/><td rowspan="1" colspan="1"/></tr><tr><td rowspan="1" colspan="1"><italic><tp:taxon-name>Carasobarbus sublimus</tp:taxon-name></italic></td><td rowspan="1" colspan="1">17</td><td rowspan="1" colspan="1"/><td rowspan="1" colspan="1"/><td rowspan="1" colspan="1">17</td><td rowspan="1" colspan="1"/><td rowspan="1" colspan="1"/><td rowspan="1" colspan="1"/><td rowspan="1" colspan="1"/><td rowspan="1" colspan="1"/><td rowspan="1" colspan="1"/><td rowspan="1" colspan="1"/><td rowspan="1" colspan="1"/></tr></tbody></table></table-wrap><fig id="F5" position="float" orientation="portrait"><label>Figure 5.</label><caption><p>Striation pattern of scales taken from anteriour part of the boby above lateral line. <bold>A</bold> <italic><tp:taxon-name>Carasobarbus apoensis</tp:taxon-name></italic> <bold>B</bold> <italic><tp:taxon-name>Carasobarbus canis</tp:taxon-name></italic> <bold>C</bold> <italic><tp:taxon-name>Carasobarbus chantrei</tp:taxon-name></italic> <bold>D</bold> <italic><tp:taxon-name>Carasobarbus exulatus</tp:taxon-name></italic> <bold>E</bold> <italic><tp:taxon-name>Carasobarbus fritschii</tp:taxon-name></italic> <bold>F</bold> <italic><tp:taxon-name>Carasobarbus harterti</tp:taxon-name></italic> <bold>G</bold> <italic><tp:taxon-name>Carasobarbus kosswigi</tp:taxon-name></italic> <bold>H</bold> <italic><tp:taxon-name>Carasobarbus luteus</tp:taxon-name></italic> <bold>I</bold> <italic><tp:taxon-name>Carasobarbus sublimus</tp:taxon-name></italic>.</p></caption><graphic xmlns:xlink="http://www.w3.org/1999/xlink" xlink:href="ZooKeys-339-001-g005.jpg" position="float" orientation="portrait" xlink:type="simple"/></fig><fig id="F6" position="float" orientation="portrait"><label>Figure 6.</label><caption><p>Pharyngeal bone. <bold>A</bold> <italic><tp:taxon-name>Carasobarbus apoensis</tp:taxon-name></italic> (SMF 30168, 190.1 mm SL) <bold>B</bold> <italic><tp:taxon-name>Carasobarbus canis</tp:taxon-name></italic> (SMF 30175, 168.7 mm SL) <bold>C</bold> <italic><tp:taxon-name>Carasobarbus chantrei</tp:taxon-name></italic> (SMF 33133, 165.9 mm SL) <bold>D</bold> <italic><tp:taxon-name>Carasobarbus exulatus</tp:taxon-name></italic> (SMF 33107, 170.1 mm SL) <bold>E</bold> <italic><tp:taxon-name>Carasobarbus fritschii</tp:taxon-name></italic> (SMF 33405, 147.2 mm SL) <bold>F</bold> <italic><tp:taxon-name>Carasobarbus harterti</tp:taxon-name></italic> (SMF 33396, 105.9 mm SL) <bold>G</bold> <italic><tp:taxon-name>Carasobarbus kosswigi</tp:taxon-name></italic> (SMF 30174, 141.5 mm SL) <bold>H</bold> <italic><tp:taxon-name>Carasobarbus luteus</tp:taxon-name></italic> (SMF 30179, 143.4 mm SL). Scale bar = 3 mm.</p></caption><graphic xmlns:xlink="http://www.w3.org/1999/xlink" xlink:href="ZooKeys-339-001-g006.jpg" position="float" orientation="portrait" xlink:type="simple"/></fig><fig id="F7" position="float" orientation="portrait"><label>Figure 7.</label><caption><p>Map of the distribution of <italic><tp:taxon-name>Carasobarbus apoensis</tp:taxon-name></italic>, <italic><tp:taxon-name>Carasobarbus canis</tp:taxon-name></italic>, <italic><tp:taxon-name>Carasobarbus chantrei</tp:taxon-name></italic>, <italic><tp:taxon-name>Carasobarbus exulatus</tp:taxon-name></italic>, <italic><tp:taxon-name>Carasobarbus kosswigi</tp:taxon-name></italic>, <italic><tp:taxon-name>Carasobarbus luteus</tp:taxon-name></italic>, and <italic><tp:taxon-name>Carasobarbus sublimus</tp:taxon-name></italic>.</p></caption><graphic xmlns:xlink="http://www.w3.org/1999/xlink" xlink:href="ZooKeys-339-001-g007.jpg" position="float" orientation="portrait" xlink:type="simple"/></fig></tp:treatment-sec><ref-list><ref id="B39"><mixed-citation xmlns:xlink="http://www.w3.org/1999/xlink" xlink:type="simple"><person-group><name name-style="western"><surname>Cuvier</surname><given-names>G</given-names></name><name name-style="western"><surname>Valenciennes</surname><given-names>A</given-names></name></person-group> (<year>1842</year>) <article-title>Histoire naturelle des poissons.</article-title> Volume <volume>16</volume>, <lpage>472</lpage> pp.</mixed-citation></ref><ref id="B53"><mixed-citation xmlns:xlink="http://www.w3.org/1999/xlink" xlink:type="simple"><person-group><name name-style="western"><surname>Günther</surname><given-names>A</given-names></name></person-group> (<year>1868</year>) <article-title>Catalogue of the fishes in the British Museum.</article-title><source>Catalogue of the Physostomi, containing the families Heteropygii, Cyprinidae, Gonorhynchidae, Hyodontidae, Osteoglossidae, Clupeidae, Chirocentridae, Alepocephalidae, Notopteridae, Halosauridae, in the collection of the British Museum.</source></mixed-citation></ref><ref id="B72"><mixed-citation xmlns:xlink="http://www.w3.org/1999/xlink" xlink:type="simple"><person-group><name name-style="western"><surname>Krupp</surname><given-names>F</given-names></name><name name-style="western"><surname>Schneider</surname><given-names>W</given-names></name></person-group> (<year>1989</year>) <article-title>The fishes of the Jordan River drainage basin and Azraq Oasis.</article-title><source>Fauna of Saudi Arabia</source><volume>10</volume>: <fpage>347</fpage>-<lpage>416</lpage>.</mixed-citation></ref><ref id="B49"><mixed-citation xmlns:xlink="http://www.w3.org/1999/xlink" xlink:type="simple"><person-group><name name-style="western"><surname>Goren</surname><given-names>M</given-names></name><name name-style="western"><surname>Ortal</surname><given-names>R</given-names></name></person-group> (<year>1999</year>) <article-title>Biogeography, diversity and conservation of the inland water fish communities in Israel.</article-title><source>Biological Conservation</source><volume>89</volume>(<issue>1</issue>): <fpage>1</fpage>-<lpage>9</lpage>. doi: <ext-link ext-link-type="uri" xlink:href="http://dx.doi.org/10.1016/S0006-3207(98)00127-X" xlink:type="simple">10.1016/S0006-3207(98)00127-X</ext-link></mixed-citation></ref><ref id="B57"><mixed-citation xmlns:xlink="http://www.w3.org/1999/xlink" xlink:type="simple"><person-group><name name-style="western"><surname>Hamidan</surname><given-names>N</given-names></name></person-group> (<year>2004</year>) <article-title>The freshwater fish fauna of Jordan.</article-title><source>Denisia</source><volume>14</volume>: <fpage>385</fpage>-<lpage>394</lpage>.</mixed-citation></ref><ref id="B12"><mixed-citation xmlns:xlink="http://www.w3.org/1999/xlink" xlink:type="simple"><person-group><name name-style="western"><surname>Banister</surname><given-names>KE</given-names></name></person-group> (<year>1980</year>) <article-title>The fishes of the Tigris and Euphrates rivers.</article-title> In: <person-group><name name-style="western"><surname>Rzóska</surname><given-names>J</given-names></name><name name-style="western"><surname>Talling</surname><given-names>JF</given-names></name></person-group> (<role>Eds</role>) <issue-title>Euphrates and Tigris, Mesopotamien Ecology and Destiny.</issue-title><publisher-name>Junk</publisher-name>, <publisher-loc>The Hague</publisher-loc>, <fpage>95</fpage>-<lpage>106</lpage>. doi: <ext-link ext-link-type="uri" xlink:href="http://dx.doi.org/10.1007/978-94-009-9171-2_9" xlink:type="simple">10.1007/978-94-009-9171-2_9</ext-link></mixed-citation></ref><ref id="B48"><mixed-citation xmlns:xlink="http://www.w3.org/1999/xlink" xlink:type="simple"><person-group><name name-style="western"><surname>Goren</surname><given-names>M</given-names></name></person-group> (<year>1974</year>) <article-title>The freshwater fishes of Israel.</article-title><source>Israel Journal of Zoology</source><volume>23</volume>: <fpage>67</fpage>-<lpage>118</lpage>.</mixed-citation></ref><ref id="B80"><mixed-citation xmlns:xlink="http://www.w3.org/1999/xlink" xlink:type="simple"><person-group><name name-style="western"><surname>Mir</surname><given-names>S</given-names></name></person-group> (<year>1990</year>) <article-title>Taxonomical studies and the geographical distribution of freshwater fishes of Jordan.</article-title><source>Bangladesh Journal of Zoology</source><volume>18</volume>(<issue>2</issue>): <fpage>157</fpage>-<lpage>175</lpage>.</mixed-citation></ref><ref id="B45"><mixed-citation xmlns:xlink="http://www.w3.org/1999/xlink" xlink:type="simple"><person-group><name name-style="western"><surname>Fishelson</surname><given-names>L</given-names></name><name name-style="western"><surname>Goren</surname><given-names>M</given-names></name><name name-style="western"><surname>Vuren</surname><given-names>J van</given-names></name><name name-style="western"><surname>Manelis</surname><given-names>R</given-names></name></person-group> (<year>1996</year>) <article-title>Some aspects of the reproductive biology of <italic>Barbus</italic> spp., <italic>Capoeta damascina</italic> and their hybrids (Cyprinidae, Teleostei) in Israel.</article-title><source>Hydrobiologia</source><volume>317</volume>(<issue>1</issue>): <fpage>79</fpage>-<lpage>88</lpage>. doi: <ext-link ext-link-type="uri" xlink:href="http://dx.doi.org/10.1007/BF00013728" xlink:type="simple">10.1007/BF00013728</ext-link></mixed-citation></ref><ref id="B16"><mixed-citation xmlns:xlink="http://www.w3.org/1999/xlink" xlink:type="simple"><person-group><name name-style="western"><surname>Ben-Tuvia</surname><given-names>A</given-names></name></person-group> (<year>1978</year>) <article-title>Fishes.</article-title> In: <person-group><name name-style="western"><surname>Serruya</surname><given-names>C</given-names></name></person-group> (<role>Ed</role>) <source>Lake Kinneret</source>, <fpage>407</fpage>–<lpage>430</lpage>.</mixed-citation></ref><ref id="B93"><mixed-citation xmlns:xlink="http://www.w3.org/1999/xlink" xlink:type="simple"><person-group><name name-style="western"><surname>Spataru</surname><given-names>P</given-names></name><name name-style="western"><surname>Gophen</surname><given-names>M</given-names></name></person-group> (<year>1985</year>) <article-title>Food composition of the barbel <italic>Tor canis</italic> (Cyprinidae) and its role in the Lake Kinneret ecosystem.</article-title><source>Environmental Biology of Fishes</source><volume>14</volume>(<issue>4</issue>): <fpage>295</fpage>-<lpage>301</lpage>. doi: <ext-link ext-link-type="uri" xlink:href="http://dx.doi.org/10.1007/BF00002634" xlink:type="simple">10.1007/BF00002634</ext-link></mixed-citation></ref><ref id="B33"><mixed-citation xmlns:xlink="http://www.w3.org/1999/xlink" xlink:type="simple"><person-group><name name-style="western"><surname>Crivelli</surname><given-names>AJ</given-names></name></person-group> (<year>2006a</year>) <article-title><italic>Barbus canis</italic>.</article-title> In: <source>IUCN (2012)</source><issue-title>IUCN Red List of Threatened Species.</issue-title><comment>Version 2012.2.</comment><ext-link ext-link-type="uri" xlink:href="http://www.iucnredlist.org" xlink:type="simple">http://www.iucnredlist.org</ext-link></mixed-citation></ref><ref id="B59"><mixed-citation xmlns:xlink="http://www.w3.org/1999/xlink" xlink:type="simple"><person-group><name name-style="western"><surname>Heckel</surname><given-names>JJ</given-names></name></person-group> (<year>1843</year>) <article-title>Ichthyologie.</article-title> In: <person-group><name name-style="western"><surname>Russegger</surname><given-names>J von</given-names></name></person-group> (<role>Ed</role>) <source>Reisen in Griechenland, Unteregypten, im nördlichen Syrien und südöstlichen Kleinasien mit besonderer Rücksicht auf die naturwissenschaftlichen Verhältnisse der betreffenden Länder, unternommen in dem Jahre 1836, Stuttgart</source>.</mixed-citation></ref><ref id="B52"><mixed-citation xmlns:xlink="http://www.w3.org/1999/xlink" xlink:type="simple"><person-group><name name-style="western"><surname>Günther</surname><given-names>A</given-names></name></person-group> (<year>1864</year>) <article-title>Report on a collection of reptiles and fishes from Palestine.</article-title><source>Proceedings of the Zoological Society of London 1864.</source></mixed-citation></ref><ref id="B64"><mixed-citation xmlns:xlink="http://www.w3.org/1999/xlink" xlink:type="simple"><person-group><name name-style="western"><surname>Karaman</surname><given-names>MS</given-names></name></person-group> (<year>1971</year>) <article-title>Süßwasserfische der Türkei. 8. Teil: Revision der Barben Europas, Vorderasiens und Nordafrikas.</article-title><source>Mitteilungen aus dem Hamburgischen Zoologischen Museum und Institut</source><volume>67</volume>: <fpage>175</fpage>-<lpage>254</lpage>.</mixed-citation></ref><ref id="B11"><mixed-citation xmlns:xlink="http://www.w3.org/1999/xlink" xlink:type="simple"><person-group><name name-style="western"><surname>Banarescu</surname><given-names>P</given-names></name></person-group> (<year>1977</year>) <article-title>Position zoogéographique de l’ichthyofaune d’eau douces d’Asie occidentale.</article-title><source>Cybium</source><volume>2</volume>: <fpage>35</fpage>-<lpage>55</lpage>.</mixed-citation></ref><ref id="B13"><mixed-citation xmlns:xlink="http://www.w3.org/1999/xlink" xlink:type="simple"><person-group><name name-style="western"><surname>Banister</surname><given-names>KE</given-names></name><name name-style="western"><surname>Clarke</surname><given-names>MA</given-names></name></person-group> (<year>1977</year>) <article-title>The freshwater fishes of the Arabian Peninsula.</article-title><source>Journal of Oman Studies</source><comment>(Special Report)</comment>: <fpage>111</fpage>–<lpage>154</lpage>.</mixed-citation></ref><ref id="B66"><mixed-citation xmlns:xlink="http://www.w3.org/1999/xlink" xlink:type="simple"><person-group><name name-style="western"><surname>Krupp</surname><given-names>F</given-names></name></person-group> (<year>1983a</year>) <article-title>Freshwater fishes of Saudi Arabia and adjacent regions of the Arabian Peninsula.</article-title><source>Fauna of Saudi Arabia</source><volume>5</volume>: <fpage>568</fpage>-<lpage>636</lpage>.</mixed-citation></ref><ref id="B42"><mixed-citation xmlns:xlink="http://www.w3.org/1999/xlink" xlink:type="simple"><person-group><name name-style="western"><surname>Ekmekçi</surname><given-names>FG</given-names></name><name name-style="western"><surname>Banarescu</surname><given-names>P</given-names></name></person-group> (<year>1998</year>) <article-title>A revision of the generic position of <italic>Barynotus (Systomus) verhoeffi</italic>, and the validity of the genera <italic>Carasobarbus</italic>, <italic>Kosswigobarbus</italic> and <italic>Mesopotamichthys</italic> (Pisces, Cyprinidae).</article-title><source>Folia Zoologica</source><volume>47</volume> (Suppl. <supplement>1</supplement>): <fpage>87</fpage>–<lpage>96</lpage>.</mixed-citation></ref><ref id="B94"><mixed-citation xmlns:xlink="http://www.w3.org/1999/xlink" xlink:type="simple"><person-group><name name-style="western"><surname>Tsigenopoulos</surname><given-names>CS</given-names></name><name name-style="western"><surname>Kasapidis</surname><given-names>P</given-names></name><name name-style="western"><surname>Berrebi</surname><given-names>P</given-names></name></person-group> (<year>2010</year>) <article-title>Phylogenetic relationships of hexaploid large-sized barbs (genus <italic>Labeobarbus</italic>, Cyprinidae) based on mtDNA data.</article-title><source>Molecular Phylogenetics and Evolution</source><volume>56</volume>(<issue>2</issue>): <fpage>851</fpage>-<lpage>856</lpage>. doi: <ext-link ext-link-type="uri" xlink:href="http://dx.doi.org/10.1016/j.ympev.2010.02.006" xlink:type="simple">10.1016/j.ympev.2010.02.006</ext-link></mixed-citation></ref><ref id="B17"><mixed-citation xmlns:xlink="http://www.w3.org/1999/xlink" xlink:type="simple"><person-group><name name-style="western"><surname>Berg</surname><given-names>LS</given-names></name></person-group> (<year>1949</year>) <article-title>Presnovodnye ryby Irana i sopredel’nykh stran [Freshwater fishes of Iran and adjacent countries].</article-title><source>Trudy Zoologicheskogo Instituta Akademii Nauk SSSR</source><volume>8</volume>: <fpage>783</fpage>-<lpage>858</lpage>.</mixed-citation></ref></ref-list></tp:taxon-treatment>
