# Supplementary material for: Taxonomic revision of the genus Carasobarbus Karaman, 1971 (Actinopterygii, Cyprinidae)
Source: Zookeys. 2013 Oct 3;(339):1–53. doi: 10.3897/zookeys.339.4903 (PMC3800827; doi:10.3897/zookeys.339.4903)
Supplement: XML Treatment for Carasobarbus chantrei [file zookeys.339.4903-treatment4.xml]

<!DOCTYPE tp:taxon-treatment
  PUBLIC "-//TaxonX//DTD Taxonomic Treatment Publishing DTD v0 20100105//EN" "tax-treatment-NSO.dtd">
<tp:taxon-treatment xmlns:tp="http://www.plazi.org/taxpub"><tp:treatment-meta><mixed-citation publication-type="journal"><person-group><name><surname>Borkenhagen</surname><given-names>Kai</given-names></name><name><surname>Krupp</surname><given-names>Friedhelm</given-names></name></person-group><article-title>Taxonomic revision of the genus <italic>Carasobarbus</italic> Karaman, 1971 (Actinopterygii, Cyprinidae)</article-title><source>Zookeys</source><day>3</day><month>10</month><year>2013</year><volume>2013</volume><issue>339</issue><fpage>1</fpage><lpage>53</lpage><pub-id pub-id-type="doi">10.3897/zookeys.339.4903</pub-id></mixed-citation></tp:treatment-meta><tp:nomenclature><tp:taxon-name>
                        <tp:taxon-name-part taxon-name-part-type="genus">Carasobarbus</tp:taxon-name-part>
                        <tp:taxon-name-part taxon-name-part-type="species">chantrei</tp:taxon-name-part>
                        <object-id xmlns:xlink="http://www.w3.org/1999/xlink" xlink:type="simple">http://species-id.net/wiki/Carasobarbus_chantrei</object-id>
                    </tp:taxon-name><tp:taxon-authority>(Sauvage, 1882)</tp:taxon-authority><tp:nomenclature-citation-list><tp:nomenclature-citation><tp:taxon-name>Labeobarbus chantrei</tp:taxon-name><comment><xref ref-type="bibr" rid="B91">Sauvage 1882</xref>: 165.</comment></tp:nomenclature-citation><tp:nomenclature-citation><tp:taxon-name>Barynotus verhoeffi</tp:taxon-name><comment><xref ref-type="bibr" rid="B15">Battalgil 1942</xref>: 292.</comment></tp:nomenclature-citation></tp:nomenclature-citation-list></tp:nomenclature><tp:treatment-sec sec-type="Material"><title>Material.</title><p><bold>Type material.</bold> Lectotype of <italic><tp:taxon-name>Labeobarbus chantrei</tp:taxon-name></italic>: MNHN A-3866, Turkey, Amik Gölü [<named-content xmlns:xlink="http://www.w3.org/1999/xlink" content-type="dwc:verbatimCoordinates" xlink:type="simple">36°12'24"N, 36°9'26"E</named-content>], H. Chantre, 1881 (designated by <xref ref-type="bibr" rid="B68">Krupp 1985a</xref>).</p><p>Paralectotypes of <italic><tp:taxon-name>Labeobarbus chantrei</tp:taxon-name></italic>: MNHN A-3937, 1, same data as lectotype. - MNHN A-3938, 2; MNHN A-3939, 3; MNHN A-3940, 1, Syria, Ḩamāh [<named-content xmlns:xlink="http://www.w3.org/1999/xlink" content-type="dwc:verbatimCoordinates" xlink:type="simple">35°9'0"N, 36°43'59"E</named-content>], H. Chantre, 1881.</p><p><bold>Non-type material.</bold> Orontes River drainage. MNHN B-2977, 1, Syria, Orontes, A. Gruvel, 1829. - BMNH 1934.1.25:4, 1, Syria, Orontes. - FSJF 2311, 11, Turkey, Karasu Çayı below dam of Tahtaköprü Barajı (<named-content xmlns:xlink="http://www.w3.org/1999/xlink" content-type="dwc:verbatimCoordinates" xlink:type="simple">36°51'7"N, 36°41'10"E</named-content>), M. Özulug and J. Freyhof, 7 Nov 2007. - SMF 17115, 8, Turkey, Orontes, 8 km E of Hatay (<named-content xmlns:xlink="http://www.w3.org/1999/xlink" content-type="dwc:verbatimCoordinates" xlink:type="simple">36°17'N, 36°11'E</named-content>), J. Winkler and B. Koster, 20 Sep 1982. - CMNFI 88-0019, 1, Turkey, 8 km southwest of Hatay (<named-content xmlns:xlink="http://www.w3.org/1999/xlink" content-type="dwc:verbatimCoordinates" xlink:type="simple">36°11'N, 36°3'E</named-content>). - SMF 17110, 4, Turkey, tributary to Orontes (<named-content xmlns:xlink="http://www.w3.org/1999/xlink" content-type="dwc:verbatimCoordinates" xlink:type="simple">36°11'N, 36°3'E</named-content>), F. Krupp, 23 Aug 1978. - SMF 17122, 2, Turkey, 2 km southeast of Samandağı (<named-content xmlns:xlink="http://www.w3.org/1999/xlink" content-type="dwc:verbatimCoordinates" xlink:type="simple">36°6'N, 35°58'E</named-content>), F. Krupp, 23 Aug 1978. - FSJF uncatalogued, 16, Turkey, at Sinanlı (<named-content xmlns:xlink="http://www.w3.org/1999/xlink" content-type="dwc:verbatimCoordinates" xlink:type="simple">36°5'51"N, 36°4'43"E</named-content>), M. Özulug and J. Freyhof, 8 Nov 2007. - SMF 33130, 40, Syria, near Mashra’a el Būz (<named-content xmlns:xlink="http://www.w3.org/1999/xlink" content-type="dwc:verbatimCoordinates" xlink:type="simple">35°57'3"N, 36°23'45"E</named-content>), N. Alwan et al., 8 Oct 2008. - SMF 33131, 58, Syria, ‘Ayn az Zarqa (<named-content xmlns:xlink="http://www.w3.org/1999/xlink" content-type="dwc:verbatimCoordinates" xlink:type="simple">35°56'40"N, 36°24'9"E</named-content>), N. Alwan et al., 8 Oct 2008. - SMF 17107, 1, Syria, Jisr ash Shughūr (<named-content xmlns:xlink="http://www.w3.org/1999/xlink" content-type="dwc:verbatimCoordinates" xlink:type="simple">35°48'N, 36°19'E</named-content>), F. Krupp, 20 Aug 1980. - SMF 17109, 2, Syria, main bridge at <!--PageBreak-->Jisr ash Shughūr (<named-content xmlns:xlink="http://www.w3.org/1999/xlink" content-type="dwc:verbatimCoordinates" xlink:type="simple">35°48'N, 36°19'E</named-content>), F. Krupp, 19 Aug 1978. - CMNFI 88-0018, 4, Syria, ‘Ayn Zaqa (<named-content xmlns:xlink="http://www.w3.org/1999/xlink" content-type="dwc:verbatimCoordinates" xlink:type="simple">35°27'N, 36°23'E</named-content>). - SMF 17114, 1; SMF 17121, 7, Syria, ‘Ayn Zaqa (<named-content xmlns:xlink="http://www.w3.org/1999/xlink" content-type="dwc:verbatimCoordinates" xlink:type="simple">35°27'N, 36°23'E</named-content>), F. Krupp, 25–27 Mar 1979. - BMNH 1968.12.13:188-190, 3, Syria, spring lake at Qal‘at al Maḑīq [<named-content xmlns:xlink="http://www.w3.org/1999/xlink" content-type="dwc:verbatimCoordinates" xlink:type="simple">35°25'N, 36°23'E</named-content>]. - SMF 17120, 7, Syria, aquaculture pond near Qal‘at al Maḑīq (<named-content xmlns:xlink="http://www.w3.org/1999/xlink" content-type="dwc:verbatimCoordinates" xlink:type="simple">35°25'N, 36°23'E</named-content>), F. Krupp, 8 Aug 1978. - SMF 33132, 5, Syria, stream at Qal‘at al Jarras (<named-content xmlns:xlink="http://www.w3.org/1999/xlink" content-type="dwc:verbatimCoordinates" xlink:type="simple">35°19'49"N, 36°18'38"E</named-content>), N. Alwan et al., 12 Oct 2008. - SMF 17111, 6, Syria, ‘Ašārna (<named-content xmlns:xlink="http://www.w3.org/1999/xlink" content-type="dwc:verbatimCoordinates" xlink:type="simple">35°17'N, 36°19'E</named-content>), F. Krupp, 11 Aug 1978. - SMF 17117, 5, Syria, near Shayzar (<named-content xmlns:xlink="http://www.w3.org/1999/xlink" content-type="dwc:verbatimCoordinates" xlink:type="simple">35°16'N, 36°34'E</named-content>), F. Krupp, 27 Mar 1979. - SMF 24349, 3, Syria, Shayzar (<named-content xmlns:xlink="http://www.w3.org/1999/xlink" content-type="dwc:verbatimCoordinates" xlink:type="simple">35°16'N, 36°34'E</named-content>), F. Krupp and W. Schneider, 17 Aug 1980. - SMF 17118, 1, Syria, 200 m below western outlet of Lake Homs (<named-content xmlns:xlink="http://www.w3.org/1999/xlink" content-type="dwc:verbatimCoordinates" xlink:type="simple">34°40'N, 36°37'E</named-content>), F. Krupp and W. Schneider, 3 Aug 1978. - SMF 17119, 5, Syria, western outlet of Lake Homs (<named-content xmlns:xlink="http://www.w3.org/1999/xlink" content-type="dwc:verbatimCoordinates" xlink:type="simple">34°40'N, 36°37'E</named-content>), F. Krupp and W. Schneider, 3 Aug 1978. - SMF 33133, 24, Syria, Lake Homs at Qaţţīnah (<named-content xmlns:xlink="http://www.w3.org/1999/xlink" content-type="dwc:verbatimCoordinates" xlink:type="simple">34°39'43"N, 36°37'6"E</named-content>), N. Alwan et al., 13 Oct 2008.</p><p>Mediterranean coastal rivers. SMF 31669, 1; SMF 31670, 1, Syria, Nahr Marqīyah (<named-content xmlns:xlink="http://www.w3.org/1999/xlink" content-type="dwc:verbatimCoordinates" xlink:type="simple">35°1'50"N, 35°54'18"E</named-content>), N. Alwan et al., 10 Oct 2008.</p><p>Tigris-Euphrates system. SMF 12966, 1, Turkey, Balıklıgöl at Şanlıurfa [<named-content xmlns:xlink="http://www.w3.org/1999/xlink" content-type="dwc:verbatimCoordinates" xlink:type="simple">37°8'52"N, 38°47'4"E</named-content>], L. Lortet, 1884.</p></tp:treatment-sec><tp:treatment-sec sec-type="Diagnosis"><title>Diagnosis.</title><p>Two pairs of barbels, 31 to 38 scales in the lateral line and usually 14 to 16 scales around the least circumference of the caudal peduncle, last unbranched dorsal-fin ray equal to or shorter than head.</p></tp:treatment-sec><tp:treatment-sec sec-type="Description"><title>Description.</title><p>The body is comparatively high-backed and laterally compressed in mid-sized specimens but low-backed and almost cylindrical in large specimens. In large specimens a pronounced nuchal hump is present, in smaller specimens it is only weakly developed or absent. The maximum body depth is at the origin of the dorsal fin. The head is short and blunt with a convex ventral profile and a slightly convex to straight dorsal profile (<xref ref-type="fig" rid="F10">Figs 10</xref>, <xref ref-type="fig" rid="F11">11</xref>). The mouth is terminal or slightly sub-terminal with two pairs of short barbels (<xref ref-type="table" rid="T2">Table 2</xref>).The body depth is usually greater than the head length (<xref ref-type="fig" rid="F12">Fig. 12</xref>).The eyes are slightly protuberant and lie at the end of the anterior half of the head. The morphometric characters are summarised in <xref ref-type="table" rid="T1">Table 1</xref>.</p><fig id="F10" position="float" orientation="portrait"><label>Figure 10.</label><caption><p><italic><tp:taxon-name>Carasobarbus chantrei</tp:taxon-name></italic>, paralectotype (MNHN A-3939) from Orontes at Ḩamāh.</p></caption><graphic xmlns:xlink="http://www.w3.org/1999/xlink" xlink:href="ZooKeys-339-001-g010.jpg" position="float" orientation="portrait" xlink:type="simple"/></fig><fig id="F11" position="float" orientation="portrait"><label>Figure 11.</label><caption><p><italic><tp:taxon-name>Carasobarbus chantrei</tp:taxon-name></italic>, live specimen from Buḩayratt Qaţţīnah.</p></caption><graphic xmlns:xlink="http://www.w3.org/1999/xlink" xlink:href="ZooKeys-339-001-g011.jpg" position="float" orientation="portrait" xlink:type="simple"/></fig><fig id="F12" position="float" orientation="portrait"><label>Figure 12.</label><caption><p>Head length / body depth; TES = Tigris-Euphrates system.</p></caption><graphic xmlns:xlink="http://www.w3.org/1999/xlink" xlink:href="ZooKeys-339-001-g012.jpg" position="float" orientation="portrait" xlink:type="simple"/></fig><!--PageBreak--><p>The dorsal fin usually has four unbranched and nine to 11 branched rays (<xref ref-type="table" rid="T3">Table 3</xref>). The last unbranched ray is ossified but not very thick and flexible in its distal part. It is usually shorter than the head (<xref ref-type="fig" rid="F4">Fig. 4</xref>). The anal fin usually has three unbranched and five or six branched rays (<xref ref-type="table" rid="T4">Table 4</xref>).</p><p>There are 31 to 38 scales in the lateral line (<xref ref-type="table" rid="T5">Table 5</xref>), 4.5 to 6.5 scales above the lateral line (<xref ref-type="table" rid="T6">Table 6</xref>), four to six scales below the lateral line (<xref ref-type="table" rid="T7">Table 7</xref>) and 12 to 16 scales around the least circumference of the caudal peduncle (<xref ref-type="table" rid="T8">Table 8</xref>). The scales are shown in <xref ref-type="fig" rid="F5">Fig. 5</xref>.</p><p>The pharyngeal teeth count is 2.3.5-5.3.2 in two specimens, 2.3.5- in 11 specimens, -5.3.2 in two specimens and 1.3.5- in one specimen. The pharyngeal teeth are hooked at their tips (<xref ref-type="fig" rid="F6">Fig. 6</xref>).</p><p>Small live specimens are silvery; larger specimens are silvery or bronze coloured and sometimes have yellow pectoral and ventral fins (<xref ref-type="fig" rid="F11">Fig. 11</xref>). Small ethanol-preserved specimens are silvery with a somewhat darker back and a salmon pink hue. Juveniles have a dark lateral spot on the caudal peduncle. Ethanol-preserved adults are yellow-brown and the back is only slightly darker than the rest of the body (<xref ref-type="fig" rid="F10">Fig. 10</xref>).</p><!--PageBreak--><p>The maximum length observed in the material examined is 385 mm SL.</p><p><italic><tp:taxon-name>Carasobarbus chantrei</tp:taxon-name></italic> differs from <italic><tp:taxon-name>Carasobarbus apoensis</tp:taxon-name></italic>, <italic><tp:taxon-name>Carasobarbus canis</tp:taxon-name></italic>, <italic><tp:taxon-name>Carasobarbus exulatus</tp:taxon-name></italic>, <italic><tp:taxon-name>Carasobarbus luteus</tp:taxon-name></italic> and <italic><tp:taxon-name>Carasobarbus sublimus</tp:taxon-name></italic> in having 31 to 38 scales in the lateral line vs. 27 to 32, 29 to 35, 26 to 32, 25 to 33 and 27 to 29 respectively and modally 14 scales around the least circumference of the caudal peduncle vs. 12. It differs from <italic><tp:taxon-name>Carasobarbus kosswigi</tp:taxon-name></italic> and <italic><tp:taxon-name>Carasobarbus sublimus</tp:taxon-name></italic> in having a crescent-shaped lower lip without median lobe vs. a spatulate lower lip with median lobe and from <italic><tp:taxon-name>Carasobarbus exulatus</tp:taxon-name></italic>, <italic><tp:taxon-name>Carasobarbus fritschii</tp:taxon-name></italic> and <italic><tp:taxon-name>Carasobarbus harterti</tp:taxon-name></italic> in modally having 10 branched dorsal-fin rays vs. nine.</p></tp:treatment-sec><tp:treatment-sec sec-type="Distribution"><title>Distribution.</title><!--PageBreak--><p><italic><tp:taxon-name>Carasobarbus chantrei</tp:taxon-name></italic> occurs in the Orontes river drainage system (<xref ref-type="fig" rid="F7">Fig. 7</xref>). Two juvenile specimens where collected in Nahr Marqīyah, a coastal river in Syria. This species had never before been reported from this location (<xref ref-type="bibr" rid="B68">Krupp 1985a</xref>) and it has most likely been introduced by humans. Two potential records from Nahr Quwayq (MNHN A-3861, MGHN 3554) are discussed in <xref ref-type="bibr" rid="B68">Krupp (1985a</xref>, <xref ref-type="bibr" rid="B70">c</xref>). Locality data for MHNL 3554 are ambiguous (<xref ref-type="bibr" rid="B68">Krupp 1985a</xref>). The locality for MNHN A-3861 is given as “Syria, Aleppo” in <xref ref-type="bibr" rid="B68">Krupp (1985a)</xref> and considered to be from Nahr Quwayq. The collection database of the MNHN gives “Origine: Syrie, localité: Alep, Milieu: Continent, Bassin hydrologique: Asi, Cours d’eau: Asi” as locality. As these data are contradictory, it is likely that the specimens do not come from the Nahr Quwayq, but from the Orontes (=Asi) and <italic><tp:taxon-name>Carasobarbus chantrei</tp:taxon-name></italic> does probably not occur in the Nahr Quwayq. A record from the Ceyhan Nehri (<xref ref-type="bibr" rid="B70">Krupp 1985c</xref>) is not backed by specimens. Records from the Tigris-Euphrates basin are misidentified <italic><tp:taxon-name>Carasobarbus luteus</tp:taxon-name></italic> (<xref ref-type="bibr" rid="B68">Krupp 1985a</xref>, <xref ref-type="bibr" rid="B73">Krupp and Schneider 1991</xref>) and the specimen from Balıklıgöl at Şanlıurfa in Turkey (SMF 12966) is probably mislabelled or was introduced there (<xref ref-type="bibr" rid="B68">Krupp 1985a</xref>). It is not included in the map.</p></tp:treatment-sec><tp:treatment-sec sec-type="Habitats and biology"><title>Habitats and biology.</title><p><italic><tp:taxon-name>Carasobarbus chantrei</tp:taxon-name></italic> occurs in a wide range of habitats stretching from stagnant waters of lakes to rapidly flowing river courses.</p></tp:treatment-sec><tp:treatment-sec sec-type="Conservation status"><title>Conservation status.</title><p><italic><tp:taxon-name>Carasobarbus chantrei</tp:taxon-name></italic> is utilised as food fish locally but is increasingly replaced by carp (<xref ref-type="bibr" rid="B68">Krupp 1985a</xref>). During a field survey in Syria in 2008, the species was still abundant in parts of the Orontes. However, large stretches of this river, especially in the Al Ghāb area, suffer heavily from water abstraction and pollution by sewage and domestic waste and are devoid of fish. The species is rated “Endangered B1ab(ii,iii)” by the IUCN (<xref ref-type="bibr" rid="B34">Crivelli 2006b</xref>). The main threat is habitat degradation due to water extraction, pollution and drought (<xref ref-type="bibr" rid="B34">Crivelli 2006b</xref>).</p></tp:treatment-sec><tp:treatment-sec sec-type="Remarks and discussion"><title>Remarks and discussion.</title><p><italic><tp:taxon-name>Carasobarbus chantrei</tp:taxon-name></italic> was described from the Orontes and placed in <italic><tp:taxon-name>Labeobarbus</tp:taxon-name></italic> by <xref ref-type="bibr" rid="B91">Sauvage (1882)</xref>. He transferred it to <italic><tp:taxon-name>Barbus</tp:taxon-name></italic> two years later (<xref ref-type="bibr" rid="B92">Sauvage 1884</xref>). In 1942 <italic><tp:taxon-name>Barynotus verhoeffi</tp:taxon-name></italic> was described from Amik Gölü, Turkey (<xref ref-type="bibr" rid="B15">Battalgil 1942</xref>). <xref ref-type="bibr" rid="B75">Ladiges (1960)</xref> erroneously synonymised <italic><tp:taxon-name>Barynotus verhoeffi</tp:taxon-name></italic> with <italic><tp:taxon-name>Carasobarbus canis</tp:taxon-name></italic>. <xref ref-type="bibr" rid="B64">Karaman (1971)</xref> synonymised <italic><tp:taxon-name>Carasobarbus chantrei</tp:taxon-name></italic> with <italic><tp:taxon-name>Carasobarbus canis</tp:taxon-name></italic> and thus transferred it to the genus <italic><tp:taxon-name>Tor</tp:taxon-name></italic> (sensu <xref ref-type="bibr" rid="B64">Karaman 1971</xref>). <xref ref-type="bibr" rid="B46">Fowler (1976)</xref> transferred <italic><tp:taxon-name>Barynotus verhoeffi</tp:taxon-name></italic> to the genus <italic><tp:taxon-name>Barbellion</tp:taxon-name></italic>. In 1985 Krupp redescribed <italic><tp:taxon-name>Carasobarbus chantrei</tp:taxon-name></italic> as a valid species and provisionally placed it into the genus <italic><tp:taxon-name>Barbus</tp:taxon-name></italic> sensu lato. He found the type series to be inhomogeneous (MNHN B-2889 are ‘<italic><tp:taxon-name>Barbus</tp:taxon-name></italic>’ <italic>grypus</italic>) and designated MNHN A-3866 as lectotype of <italic><tp:taxon-name>Carasobarbus chantrei</tp:taxon-name></italic> (<xref ref-type="bibr" rid="B68">Krupp 1985a</xref>). The ‘Catalog of Fishes’ does not list MNHN B-2889 as types for <italic><tp:taxon-name>Carasobarbus chantrei</tp:taxon-name></italic> (<xref ref-type="bibr" rid="B44">Eschmeyer 2011</xref>). <xref ref-type="bibr" rid="B42">Ekmekçi and Banarescu (1998)</xref> transferred the species to the genus <italic><tp:taxon-name>Carasobarbus</tp:taxon-name></italic>. <xref ref-type="bibr" rid="B94">Tsigenopoulos et al. (2010)</xref> used <italic><tp:taxon-name>Barbus</tp:taxon-name></italic> subgenus <italic><tp:taxon-name>Carasobarbus</tp:taxon-name></italic>.</p></tp:treatment-sec><tp:treatment-sec><!--Section generated to contain objects referenced in tp:taxon-treatment.--><table-wrap id="T2" position="float" orientation="portrait"><label>Table 2.</label><caption><p>Number of pairs of barbels.</p></caption><table><tbody><tr><th rowspan="1" colspan="1"/><th rowspan="1" colspan="1"><bold>n</bold></th><th rowspan="1" colspan="1"><bold>1</bold></th><th rowspan="1" colspan="1"><bold>1,5</bold></th><th rowspan="1" colspan="1"><bold>2</bold></th></tr><tr><td rowspan="1" colspan="1"><italic><tp:taxon-name>Carasobarbus apoensis</tp:taxon-name></italic></td><td rowspan="1" colspan="1">65</td><td rowspan="1" colspan="1">63</td><td rowspan="1" colspan="1">1</td><td rowspan="1" colspan="1">1</td></tr><tr><td rowspan="1" colspan="1"><italic><tp:taxon-name>Carasobarbus canis</tp:taxon-name></italic></td><td rowspan="1" colspan="1">89</td><td rowspan="1" colspan="1">4</td><td rowspan="1" colspan="1">1</td><td rowspan="1" colspan="1">84</td></tr><tr><td rowspan="1" colspan="1"><italic><tp:taxon-name>Carasobarbus chantrei</tp:taxon-name></italic></td><td rowspan="1" colspan="1">157</td><td rowspan="1" colspan="1">5</td><td rowspan="1" colspan="1">6</td><td rowspan="1" colspan="1">146</td></tr><tr><td rowspan="1" colspan="1"><italic><tp:taxon-name>Carasobarbus exulatus</tp:taxon-name></italic></td><td rowspan="1" colspan="1">83</td><td rowspan="1" colspan="1"/><td rowspan="1" colspan="1"/><td rowspan="1" colspan="1">83</td></tr><tr><td rowspan="1" colspan="1"><italic><tp:taxon-name>Carasobarbus fritschii</tp:taxon-name></italic></td><td rowspan="1" colspan="1">299</td><td rowspan="1" colspan="1">2</td><td rowspan="1" colspan="1"/><td rowspan="1" colspan="1">297</td></tr><tr><td rowspan="1" colspan="1"><italic><tp:taxon-name>Carasobarbus harterti</tp:taxon-name></italic></td><td rowspan="1" colspan="1">30</td><td rowspan="1" colspan="1"/><td rowspan="1" colspan="1"/><td rowspan="1" colspan="1">30</td></tr><tr><td rowspan="1" colspan="1"><italic><tp:taxon-name>Carasobarbus kosswigi</tp:taxon-name></italic></td><td rowspan="1" colspan="1">23</td><td rowspan="1" colspan="1"/><td rowspan="1" colspan="1"/><td rowspan="1" colspan="1">23</td></tr><tr><td rowspan="1" colspan="1"><italic><tp:taxon-name>Carasobarbus luteus</tp:taxon-name></italic></td><td rowspan="1" colspan="1">421</td><td rowspan="1" colspan="1">365</td><td rowspan="1" colspan="1">9</td><td rowspan="1" colspan="1">47</td></tr><tr><td rowspan="1" colspan="1">Naband population</td><td rowspan="1" colspan="1">10</td><td rowspan="1" colspan="1"/><td rowspan="1" colspan="1"/><td rowspan="1" colspan="1">10</td></tr><tr><td rowspan="1" colspan="1"><italic><tp:taxon-name>Carasobarbus sublimus</tp:taxon-name></italic></td><td rowspan="1" colspan="1">18</td><td rowspan="1" colspan="1"/><td rowspan="1" colspan="1"/><td rowspan="1" colspan="1">18</td></tr></tbody></table></table-wrap><table-wrap id="T1" position="float" orientation="portrait"><label>Table 1.</label><caption><p>Comparison of morphometric characters of specimens between 50 mm SL and 150 mm SL. All measurements expressed as percentage of SL.</p></caption><table><tbody><tr><th rowspan="1" colspan="1"/><th rowspan="1" colspan="1"/><th rowspan="1" colspan="1"><bold>total length</bold></th><th rowspan="1" colspan="1"><bold>preanal length</bold></th><th rowspan="1" colspan="1"><bold>predorsal length</bold></th><th rowspan="1" colspan="1"><bold>preventral length</bold></th><th rowspan="1" colspan="1"><bold>head length</bold></th><th rowspan="1" colspan="1"><bold>caudal peduncle length</bold></th><th rowspan="1" colspan="1"><bold>body depth</bold></th><th rowspan="1" colspan="1"><bold>caudal peduncle depth</bold></th><th rowspan="1" colspan="1"><bold>dorsal fin length</bold></th><th rowspan="1" colspan="1"><bold>pectoral fin length</bold></th><th rowspan="1" colspan="1"><bold>ventral fin length</bold></th><th rowspan="1" colspan="1"><bold>anal fin length</bold></th><th rowspan="1" colspan="1"><bold>dorsal-fin base length</bold></th><th rowspan="1" colspan="1"><bold>anal-fin base length</bold></th><th rowspan="1" colspan="1"><bold>anterior barbel length</bold></th><th rowspan="1" colspan="1"><bold>posterior barbel length</bold></th><th rowspan="1" colspan="1"><bold>eye diameter</bold></th><th rowspan="1" colspan="1"><bold>mouth width</bold></th><th rowspan="1" colspan="1"><bold>interorbital distance</bold></th></tr><tr><td rowspan="4" colspan="1"><italic><tp:taxon-name>Carasobarbus apoensis</tp:taxon-name></italic></td><td rowspan="1" colspan="1">max</td><td rowspan="1" colspan="1">130.5</td><td rowspan="1" colspan="1">81.0</td><td rowspan="1" colspan="1">55.8</td><td rowspan="1" colspan="1">57.9</td><td rowspan="1" colspan="1">31.2</td><td rowspan="1" colspan="1">18.1</td><td rowspan="1" colspan="1">32.6</td><td rowspan="1" colspan="1">12.3</td><td rowspan="1" colspan="1">24.5</td><td rowspan="1" colspan="1">22.6</td><td rowspan="1" colspan="1">20.0</td><td rowspan="1" colspan="1">21.3</td><td rowspan="1" colspan="1">19.4</td><td rowspan="1" colspan="1">10.8</td><td rowspan="1" colspan="1">0.0</td><td rowspan="1" colspan="1">6.6</td><td rowspan="1" colspan="1">8.1</td><td rowspan="1" colspan="1">9.0</td><td rowspan="1" colspan="1">10.5</td></tr><tr><td rowspan="1" colspan="1">min</td><td rowspan="1" colspan="1">121.0</td><td rowspan="1" colspan="1">76.3</td><td rowspan="1" colspan="1">48.5</td><td rowspan="1" colspan="1">51.3</td><td rowspan="1" colspan="1">26.5</td><td rowspan="1" colspan="1">11.8</td><td rowspan="1" colspan="1">25.4</td><td rowspan="1" colspan="1">10.2</td><td rowspan="1" colspan="1">16.7</td><td rowspan="1" colspan="1">18.1</td><td rowspan="1" colspan="1">16.9</td><td rowspan="1" colspan="1">16.8</td><td rowspan="1" colspan="1">15.1</td><td rowspan="1" colspan="1">7.2</td><td rowspan="1" colspan="1">0.0</td><td rowspan="1" colspan="1">2.4</td><td rowspan="1" colspan="1">5.5</td><td rowspan="1" colspan="1">5.7</td><td rowspan="1" colspan="1">8.1</td></tr><tr><td rowspan="1" colspan="1">med</td><td rowspan="1" colspan="1">126.0</td><td rowspan="1" colspan="1">78.8</td><td rowspan="1" colspan="1">53.1</td><td rowspan="1" colspan="1">53.9</td><td rowspan="1" colspan="1">28.8</td><td rowspan="1" colspan="1">14.2</td><td rowspan="1" colspan="1">29.1</td><td rowspan="1" colspan="1">11.1</td><td rowspan="1" colspan="1">21.1</td><td rowspan="1" colspan="1">20.2</td><td rowspan="1" colspan="1">18.1</td><td rowspan="1" colspan="1">18.8</td><td rowspan="1" colspan="1">17.3</td><td rowspan="1" colspan="1">8.8</td><td rowspan="1" colspan="1">0.0</td><td rowspan="1" colspan="1">4.8</td><td rowspan="1" colspan="1">6.3</td><td rowspan="1" colspan="1">7.4</td><td rowspan="1" colspan="1">9.5</td></tr><tr><td rowspan="1" colspan="1">n</td><td rowspan="1" colspan="1">41</td><td rowspan="1" colspan="1">43</td><td rowspan="1" colspan="1">44</td><td rowspan="1" colspan="1">44</td><td rowspan="1" colspan="1">44</td><td rowspan="1" colspan="1">44</td><td rowspan="1" colspan="1">44</td><td rowspan="1" colspan="1">44</td><td rowspan="1" colspan="1">42</td><td rowspan="1" colspan="1">44</td><td rowspan="1" colspan="1">44</td><td rowspan="1" colspan="1">43</td><td rowspan="1" colspan="1">44</td><td rowspan="1" colspan="1">44</td><td rowspan="1" colspan="1">0</td><td rowspan="1" colspan="1">44</td><td rowspan="1" colspan="1">44</td><td rowspan="1" colspan="1">44</td><td rowspan="1" colspan="1">44</td></tr><tr><td rowspan="4" colspan="1"><italic><tp:taxon-name>Carasobarbus canis</tp:taxon-name></italic></td><td rowspan="1" colspan="1">max</td><td rowspan="1" colspan="1">132.6</td><td rowspan="1" colspan="1">82.1</td><td rowspan="1" colspan="1">56.4</td><td rowspan="1" colspan="1">58.0</td><td rowspan="1" colspan="1">32.4</td><td rowspan="1" colspan="1">17.2</td><td rowspan="1" colspan="1">31.2</td><td rowspan="1" colspan="1">12.6</td><td rowspan="1" colspan="1">30.7</td><td rowspan="1" colspan="1">24.4</td><td rowspan="1" colspan="1">21.9</td><td rowspan="1" colspan="1">22.3</td><td rowspan="1" colspan="1">20.5</td><td rowspan="1" colspan="1">10.1</td><td rowspan="1" colspan="1">3.9</td><td rowspan="1" colspan="1">6.3</td><td rowspan="1" colspan="1">9.0</td><td rowspan="1" colspan="1">8.8</td><td rowspan="1" colspan="1">9.6</td></tr><tr><td rowspan="1" colspan="1">min</td><td rowspan="1" colspan="1">121.2</td><td rowspan="1" colspan="1">75.0</td><td rowspan="1" colspan="1">47.8</td><td rowspan="1" colspan="1">50.9</td><td rowspan="1" colspan="1">26.2</td><td rowspan="1" colspan="1">12.5</td><td rowspan="1" colspan="1">26.7</td><td rowspan="1" colspan="1">9.9</td><td rowspan="1" colspan="1">18.0</td><td rowspan="1" colspan="1">18.4</td><td rowspan="1" colspan="1">16.1</td><td rowspan="1" colspan="1">14.9</td><td rowspan="1" colspan="1">16.8</td><td rowspan="1" colspan="1">7.0</td><td rowspan="1" colspan="1">0.7</td><td rowspan="1" colspan="1">2.3</td><td rowspan="1" colspan="1">5.4</td><td rowspan="1" colspan="1">6.2</td><td rowspan="1" colspan="1">7.1</td></tr><tr><td rowspan="1" colspan="1">med</td><td rowspan="1" colspan="1">126.3</td><td rowspan="1" colspan="1">78.4</td><td rowspan="1" colspan="1">51.6</td><td rowspan="1" colspan="1">54.3</td><td rowspan="1" colspan="1">29.1</td><td rowspan="1" colspan="1">14.8</td><td rowspan="1" colspan="1">28.9</td><td rowspan="1" colspan="1">11.9</td><td rowspan="1" colspan="1">21.5</td><td rowspan="1" colspan="1">20.5</td><td rowspan="1" colspan="1">18.0</td><td rowspan="1" colspan="1">18.7</td><td rowspan="1" colspan="1">18.6</td><td rowspan="1" colspan="1">8.6</td><td rowspan="1" colspan="1">2.3</td><td rowspan="1" colspan="1">4.8</td><td rowspan="1" colspan="1">6.6</td><td rowspan="1" colspan="1">7.1</td><td rowspan="1" colspan="1">8.6</td></tr><tr><td rowspan="1" colspan="1">n</td><td rowspan="1" colspan="1">54</td><td rowspan="1" colspan="1">56</td><td rowspan="1" colspan="1">56</td><td rowspan="1" colspan="1">56</td><td rowspan="1" colspan="1">56</td><td rowspan="1" colspan="1">56</td><td rowspan="1" colspan="1">56</td><td rowspan="1" colspan="1">56</td><td rowspan="1" colspan="1">46</td><td rowspan="1" colspan="1">56</td><td rowspan="1" colspan="1">56</td><td rowspan="1" colspan="1">56</td><td rowspan="1" colspan="1">56</td><td rowspan="1" colspan="1">56</td><td rowspan="1" colspan="1">52</td><td rowspan="1" colspan="1">55</td><td rowspan="1" colspan="1">56</td><td rowspan="1" colspan="1">54</td><td rowspan="1" colspan="1">56</td></tr><tr><td rowspan="4" colspan="1"><italic><tp:taxon-name>Carasobarbus chantrei</tp:taxon-name></italic></td><td rowspan="1" colspan="1">max</td><td rowspan="1" colspan="1">134.8</td><td rowspan="1" colspan="1">82.3</td><td rowspan="1" colspan="1">53.9</td><td rowspan="1" colspan="1">55.3</td><td rowspan="1" colspan="1">30.0</td><td rowspan="1" colspan="1">17.1</td><td rowspan="1" colspan="1">35.8</td><td rowspan="1" colspan="1">14.0</td><td rowspan="1" colspan="1">27.5</td><td rowspan="1" colspan="1">24.4</td><td rowspan="1" colspan="1">21.8</td><td rowspan="1" colspan="1">23.8</td><td rowspan="1" colspan="1">21.2</td><td rowspan="1" colspan="1">10.2</td><td rowspan="1" colspan="1">2.5</td><td rowspan="1" colspan="1">4.7</td><td rowspan="1" colspan="1">8.9</td><td rowspan="1" colspan="1">8.1</td><td rowspan="1" colspan="1">10.3</td></tr><tr><td rowspan="1" colspan="1">min</td><td rowspan="1" colspan="1">121.9</td><td rowspan="1" colspan="1">72.8</td><td rowspan="1" colspan="1">47.7</td><td rowspan="1" colspan="1">50.6</td><td rowspan="1" colspan="1">22.2</td><td rowspan="1" colspan="1">11.7</td><td rowspan="1" colspan="1">26.4</td><td rowspan="1" colspan="1">11.0</td><td rowspan="1" colspan="1">18.8</td><td rowspan="1" colspan="1">17.6</td><td rowspan="1" colspan="1">16.4</td><td rowspan="1" colspan="1">16.3</td><td rowspan="1" colspan="1">17.2</td><td rowspan="1" colspan="1">7.0</td><td rowspan="1" colspan="1">0.5</td><td rowspan="1" colspan="1">2.2</td><td rowspan="1" colspan="1">5.0</td><td rowspan="1" colspan="1">5.8</td><td rowspan="1" colspan="1">7.7</td></tr><tr><td rowspan="1" colspan="1">med</td><td rowspan="1" colspan="1">129.7</td><td rowspan="1" colspan="1">77.9</td><td rowspan="1" colspan="1">50.6</td><td rowspan="1" colspan="1">53.0</td><td rowspan="1" colspan="1">26.1</td><td rowspan="1" colspan="1">14.5</td><td rowspan="1" colspan="1">30.8</td><td rowspan="1" colspan="1">12.6</td><td rowspan="1" colspan="1">24.6</td><td rowspan="1" colspan="1">21.7</td><td rowspan="1" colspan="1">19.8</td><td rowspan="1" colspan="1">20.4</td><td rowspan="1" colspan="1">19.2</td><td rowspan="1" colspan="1">8.8</td><td rowspan="1" colspan="1">1.1</td><td rowspan="1" colspan="1">3.4</td><td rowspan="1" colspan="1">6.9</td><td rowspan="1" colspan="1">6.9</td><td rowspan="1" colspan="1">9.2</td></tr><tr><td rowspan="1" colspan="1">n</td><td rowspan="1" colspan="1">81</td><td rowspan="1" colspan="1">84</td><td rowspan="1" colspan="1">84</td><td rowspan="1" colspan="1">84</td><td rowspan="1" colspan="1">84</td><td rowspan="1" colspan="1">84</td><td rowspan="1" colspan="1">84</td><td rowspan="1" colspan="1">84</td><td rowspan="1" colspan="1">76</td><td rowspan="1" colspan="1">82</td><td rowspan="1" colspan="1">84</td><td rowspan="1" colspan="1">83</td><td rowspan="1" colspan="1">84</td><td rowspan="1" colspan="1">84</td><td rowspan="1" colspan="1">68</td><td rowspan="1" colspan="1">84</td><td rowspan="1" colspan="1">84</td><td rowspan="1" colspan="1">81</td><td rowspan="1" colspan="1">84</td></tr><tr><td rowspan="4" colspan="1"><italic><tp:taxon-name>Carasobarbus exulatus</tp:taxon-name></italic></td><td rowspan="1" colspan="1">max</td><td rowspan="1" colspan="1">134.8</td><td rowspan="1" colspan="1">82.3</td><td rowspan="1" colspan="1">53.9</td><td rowspan="1" colspan="1">55.3</td><td rowspan="1" colspan="1">30.0</td><td rowspan="1" colspan="1">17.1</td><td rowspan="1" colspan="1">35.8</td><td rowspan="1" colspan="1">14.0</td><td rowspan="1" colspan="1">27.5</td><td rowspan="1" colspan="1">24.4</td><td rowspan="1" colspan="1">21.8</td><td rowspan="1" colspan="1">23.8</td><td rowspan="1" colspan="1">21.2</td><td rowspan="1" colspan="1">10.2</td><td rowspan="1" colspan="1">2.5</td><td rowspan="1" colspan="1">4.7</td><td rowspan="1" colspan="1">8.9</td><td rowspan="1" colspan="1">8.1</td><td rowspan="1" colspan="1">10.3</td></tr><tr><td rowspan="1" colspan="1">min</td><td rowspan="1" colspan="1">121.9</td><td rowspan="1" colspan="1">72.8</td><td rowspan="1" colspan="1">47.7</td><td rowspan="1" colspan="1">50.6</td><td rowspan="1" colspan="1">22.2</td><td rowspan="1" colspan="1">11.7</td><td rowspan="1" colspan="1">26.4</td><td rowspan="1" colspan="1">11.0</td><td rowspan="1" colspan="1">18.8</td><td rowspan="1" colspan="1">17.6</td><td rowspan="1" colspan="1">16.4</td><td rowspan="1" colspan="1">16.3</td><td rowspan="1" colspan="1">17.2</td><td rowspan="1" colspan="1">7.0</td><td rowspan="1" colspan="1">0.5</td><td rowspan="1" colspan="1">2.2</td><td rowspan="1" colspan="1">5.0</td><td rowspan="1" colspan="1">5.8</td><td rowspan="1" colspan="1">7.7</td></tr><tr><td rowspan="1" colspan="1">med</td><td rowspan="1" colspan="1">129.7</td><td rowspan="1" colspan="1">77.9</td><td rowspan="1" colspan="1">50.6</td><td rowspan="1" colspan="1">53.0</td><td rowspan="1" colspan="1">26.1</td><td rowspan="1" colspan="1">14.5</td><td rowspan="1" colspan="1">30.8</td><td rowspan="1" colspan="1">12.6</td><td rowspan="1" colspan="1">24.6</td><td rowspan="1" colspan="1">21.7</td><td rowspan="1" colspan="1">19.8</td><td rowspan="1" colspan="1">20.4</td><td rowspan="1" colspan="1">19.2</td><td rowspan="1" colspan="1">8.8</td><td rowspan="1" colspan="1">1.1</td><td rowspan="1" colspan="1">3.4</td><td rowspan="1" colspan="1">6.9</td><td rowspan="1" colspan="1">6.9</td><td rowspan="1" colspan="1">9.2</td></tr><tr><td rowspan="1" colspan="1">n</td><td rowspan="1" colspan="1">81</td><td rowspan="1" colspan="1">84</td><td rowspan="1" colspan="1">84</td><td rowspan="1" colspan="1">84</td><td rowspan="1" colspan="1">84</td><td rowspan="1" colspan="1">84</td><td rowspan="1" colspan="1">84</td><td rowspan="1" colspan="1">84</td><td rowspan="1" colspan="1">76</td><td rowspan="1" colspan="1">82</td><td rowspan="1" colspan="1">84</td><td rowspan="1" colspan="1">83</td><td rowspan="1" colspan="1">84</td><td rowspan="1" colspan="1">84</td><td rowspan="1" colspan="1">68</td><td rowspan="1" colspan="1">84</td><td rowspan="1" colspan="1">84</td><td rowspan="1" colspan="1">81</td><td rowspan="1" colspan="1">84</td></tr><tr><td rowspan="4" colspan="1"><italic><tp:taxon-name>Carasobarbus fritschii</tp:taxon-name></italic></td><td rowspan="1" colspan="1">max</td><td rowspan="1" colspan="1">137.5</td><td rowspan="1" colspan="1">82.9</td><td rowspan="1" colspan="1">53.7</td><td rowspan="1" colspan="1">55.3</td><td rowspan="1" colspan="1">26.8</td><td rowspan="1" colspan="1">18.8</td><td rowspan="1" colspan="1">34.3</td><td rowspan="1" colspan="1">13.6</td><td rowspan="1" colspan="1">28.0</td><td rowspan="1" colspan="1">25.2</td><td rowspan="1" colspan="1">23.8</td><td rowspan="1" colspan="1">31.3</td><td rowspan="1" colspan="1">20.6</td><td rowspan="1" colspan="1">11.9</td><td rowspan="1" colspan="1">5.6</td><td rowspan="1" colspan="1">8.3</td><td rowspan="1" colspan="1">8.8</td><td rowspan="1" colspan="1">9.8</td><td rowspan="1" colspan="1">10.7</td></tr><tr><td rowspan="1" colspan="1">min</td><td rowspan="1" colspan="1">121.1</td><td rowspan="1" colspan="1">73.6</td><td rowspan="1" colspan="1">44.9</td><td rowspan="1" colspan="1">47.0</td><td rowspan="1" colspan="1">18.8</td><td rowspan="1" colspan="1">10.7</td><td rowspan="1" colspan="1">24.8</td><td rowspan="1" colspan="1">10.6</td><td rowspan="1" colspan="1">19.6</td><td rowspan="1" colspan="1">19.3</td><td rowspan="1" colspan="1">15.8</td><td rowspan="1" colspan="1">18.1</td><td rowspan="1" colspan="1">15.0</td><td rowspan="1" colspan="1">6.6</td><td rowspan="1" colspan="1">1.4</td><td rowspan="1" colspan="1">2.8</td><td rowspan="1" colspan="1">4.7</td><td rowspan="1" colspan="1">5.4</td><td rowspan="1" colspan="1">6.3</td></tr><tr><td rowspan="1" colspan="1">med</td><td rowspan="1" colspan="1">129.8</td><td rowspan="1" colspan="1">77.1</td><td rowspan="1" colspan="1">49.3</td><td rowspan="1" colspan="1">50.7</td><td rowspan="1" colspan="1">23.0</td><td rowspan="1" colspan="1">15.0</td><td rowspan="1" colspan="1">29.2</td><td rowspan="1" colspan="1">11.9</td><td rowspan="1" colspan="1">23.6</td><td rowspan="1" colspan="1">22.2</td><td rowspan="1" colspan="1">20.5</td><td rowspan="1" colspan="1">22.4</td><td rowspan="1" colspan="1">17.4</td><td rowspan="1" colspan="1">9.1</td><td rowspan="1" colspan="1">3.1</td><td rowspan="1" colspan="1">4.7</td><td rowspan="1" colspan="1">6.6</td><td rowspan="1" colspan="1">7.1</td><td rowspan="1" colspan="1">9.1</td></tr><tr><td rowspan="1" colspan="1">n</td><td rowspan="1" colspan="1">229</td><td rowspan="1" colspan="1">243</td><td rowspan="1" colspan="1">244</td><td rowspan="1" colspan="1">243</td><td rowspan="1" colspan="1">244</td><td rowspan="1" colspan="1">244</td><td rowspan="1" colspan="1">244</td><td rowspan="1" colspan="1">243</td><td rowspan="1" colspan="1">196</td><td rowspan="1" colspan="1">244</td><td rowspan="1" colspan="1">244</td><td rowspan="1" colspan="1">242</td><td rowspan="1" colspan="1">243</td><td rowspan="1" colspan="1">243</td><td rowspan="1" colspan="1">242</td><td rowspan="1" colspan="1">244</td><td rowspan="1" colspan="1">244</td><td rowspan="1" colspan="1">244</td><td rowspan="1" colspan="1">244</td></tr><tr><td rowspan="4" colspan="1"><italic><tp:taxon-name>Carasobarbus harterti</tp:taxon-name></italic></td><td rowspan="1" colspan="1">max</td><td rowspan="1" colspan="1">140.9</td><td rowspan="1" colspan="1">78.0</td><td rowspan="1" colspan="1">53.7</td><td rowspan="1" colspan="1">55.8</td><td rowspan="1" colspan="1">27.5</td><td rowspan="1" colspan="1">18.4</td><td rowspan="1" colspan="1">31.6</td><td rowspan="1" colspan="1">13.3</td><td rowspan="1" colspan="1">31.8</td><td rowspan="1" colspan="1">25.5</td><td rowspan="1" colspan="1">24.8</td><td rowspan="1" colspan="1">24.1</td><td rowspan="1" colspan="1">19.0</td><td rowspan="1" colspan="1">10.3</td><td rowspan="1" colspan="1">9.1</td><td rowspan="1" colspan="1">9.6</td><td rowspan="1" colspan="1">9.5</td><td rowspan="1" colspan="1">7.1</td><td rowspan="1" colspan="1">9.6</td></tr><tr><td rowspan="1" colspan="1">min</td><td rowspan="1" colspan="1">122.6</td><td rowspan="1" colspan="1">70.9</td><td rowspan="1" colspan="1">46.5</td><td rowspan="1" colspan="1">48.5</td><td rowspan="1" colspan="1">21.2</td><td rowspan="1" colspan="1">12.3</td><td rowspan="1" colspan="1">26.8</td><td rowspan="1" colspan="1">11.8</td><td rowspan="1" colspan="1">25.8</td><td rowspan="1" colspan="1">21.5</td><td rowspan="1" colspan="1">20.4</td><td rowspan="1" colspan="1">18.9</td><td rowspan="1" colspan="1">16.5</td><td rowspan="1" colspan="1">8.4</td><td rowspan="1" colspan="1">4.5</td><td rowspan="1" colspan="1">5.5</td><td rowspan="1" colspan="1">5.9</td><td rowspan="1" colspan="1">5.2</td><td rowspan="1" colspan="1">7.4</td></tr><tr><td rowspan="1" colspan="1">med</td><td rowspan="1" colspan="1">131.8</td><td rowspan="1" colspan="1">75.0</td><td rowspan="1" colspan="1">49.8</td><td rowspan="1" colspan="1">51.1</td><td rowspan="1" colspan="1">24.4</td><td rowspan="1" colspan="1">16.0</td><td rowspan="1" colspan="1">29.2</td><td rowspan="1" colspan="1">12.8</td><td rowspan="1" colspan="1">28.9</td><td rowspan="1" colspan="1">23.5</td><td rowspan="1" colspan="1">22.8</td><td rowspan="1" colspan="1">21.1</td><td rowspan="1" colspan="1">18.0</td><td rowspan="1" colspan="1">9.3</td><td rowspan="1" colspan="1">6.6</td><td rowspan="1" colspan="1">7.8</td><td rowspan="1" colspan="1">7.4</td><td rowspan="1" colspan="1">6.2</td><td rowspan="1" colspan="1">8.4</td></tr><tr><td rowspan="1" colspan="1">n</td><td rowspan="1" colspan="1">19</td><td rowspan="1" colspan="1">24</td><td rowspan="1" colspan="1">24</td><td rowspan="1" colspan="1">24</td><td rowspan="1" colspan="1">24</td><td rowspan="1" colspan="1">24</td><td rowspan="1" colspan="1">24</td><td rowspan="1" colspan="1">24</td><td rowspan="1" colspan="1">11</td><td rowspan="1" colspan="1">24</td><td rowspan="1" colspan="1">23</td><td rowspan="1" colspan="1">23</td><td rowspan="1" colspan="1">24</td><td rowspan="1" colspan="1">24</td><td rowspan="1" colspan="1">24</td><td rowspan="1" colspan="1">24</td><td rowspan="1" colspan="1">24</td><td rowspan="1" colspan="1">24</td><td rowspan="1" colspan="1">24</td></tr><tr><td rowspan="4" colspan="1"><italic><tp:taxon-name>Carasobarbus kosswigi</tp:taxon-name></italic></td><td rowspan="1" colspan="1">max</td><td rowspan="1" colspan="1">133.9</td><td rowspan="1" colspan="1">79.7</td><td rowspan="1" colspan="1">53.4</td><td rowspan="1" colspan="1">51.9</td><td rowspan="1" colspan="1">25.3</td><td rowspan="1" colspan="1">16.0</td><td rowspan="1" colspan="1">32.8</td><td rowspan="1" colspan="1">12.9</td><td rowspan="1" colspan="1">35.5</td><td rowspan="1" colspan="1">23.8</td><td rowspan="1" colspan="1">21.8</td><td rowspan="1" colspan="1">26.4</td><td rowspan="1" colspan="1">21.8</td><td rowspan="1" colspan="1">11.1</td><td rowspan="1" colspan="1">5.5</td><td rowspan="1" colspan="1">7.4</td><td rowspan="1" colspan="1">8.1</td><td rowspan="1" colspan="1">5.9</td><td rowspan="1" colspan="1">8.5</td></tr><tr><td rowspan="1" colspan="1">min</td><td rowspan="1" colspan="1">127.1</td><td rowspan="1" colspan="1">75.4</td><td rowspan="1" colspan="1">47.0</td><td rowspan="1" colspan="1">48.7</td><td rowspan="1" colspan="1">22.8</td><td rowspan="1" colspan="1">11.9</td><td rowspan="1" colspan="1">26.2</td><td rowspan="1" colspan="1">10.4</td><td rowspan="1" colspan="1">26.1</td><td rowspan="1" colspan="1">20.1</td><td rowspan="1" colspan="1">19.1</td><td rowspan="1" colspan="1">20.0</td><td rowspan="1" colspan="1">18.1</td><td rowspan="1" colspan="1">8.8</td><td rowspan="1" colspan="1">2.8</td><td rowspan="1" colspan="1">3.6</td><td rowspan="1" colspan="1">4.8</td><td rowspan="1" colspan="1">3.7</td><td rowspan="1" colspan="1">7.3</td></tr><tr><td rowspan="1" colspan="1">med</td><td rowspan="1" colspan="1">130.4</td><td rowspan="1" colspan="1">77.7</td><td rowspan="1" colspan="1">49.7</td><td rowspan="1" colspan="1">50.8</td><td rowspan="1" colspan="1">24.5</td><td rowspan="1" colspan="1">14.5</td><td rowspan="1" colspan="1">31.1</td><td rowspan="1" colspan="1">11.9</td><td rowspan="1" colspan="1">28.8</td><td rowspan="1" colspan="1">22.1</td><td rowspan="1" colspan="1">20.8</td><td rowspan="1" colspan="1">22.6</td><td rowspan="1" colspan="1">19.9</td><td rowspan="1" colspan="1">10.0</td><td rowspan="1" colspan="1">4.3</td><td rowspan="1" colspan="1">5.1</td><td rowspan="1" colspan="1">5.9</td><td rowspan="1" colspan="1">4.6</td><td rowspan="1" colspan="1">7.9</td></tr><tr><td rowspan="1" colspan="1">n</td><td rowspan="1" colspan="1">14</td><td rowspan="1" colspan="1">15</td><td rowspan="1" colspan="1">15</td><td rowspan="1" colspan="1">15</td><td rowspan="1" colspan="1">15</td><td rowspan="1" colspan="1">15</td><td rowspan="1" colspan="1">15</td><td rowspan="1" colspan="1">15</td><td rowspan="1" colspan="1">14</td><td rowspan="1" colspan="1">15</td><td rowspan="1" colspan="1">15</td><td rowspan="1" colspan="1">15</td><td rowspan="1" colspan="1">15</td><td rowspan="1" colspan="1">15</td><td rowspan="1" colspan="1">15</td><td rowspan="1" colspan="1">15</td><td rowspan="1" colspan="1">15</td><td rowspan="1" colspan="1">15</td><td rowspan="1" colspan="1">15</td></tr><tr><td rowspan="4" colspan="1"><italic><tp:taxon-name>Carasobarbus luteus</tp:taxon-name></italic></td><td rowspan="1" colspan="1">max</td><td rowspan="1" colspan="1">134.1</td><td rowspan="1" colspan="1">84.0</td><td rowspan="1" colspan="1">56.3</td><td rowspan="1" colspan="1">57.9</td><td rowspan="1" colspan="1">33.1</td><td rowspan="1" colspan="1">15.8</td><td rowspan="1" colspan="1">40.1</td><td rowspan="1" colspan="1">14.3</td><td rowspan="1" colspan="1">31.9</td><td rowspan="1" colspan="1">24.6</td><td rowspan="1" colspan="1">22.7</td><td rowspan="1" colspan="1">23.7</td><td rowspan="1" colspan="1">22.6</td><td rowspan="1" colspan="1">10.7</td><td rowspan="1" colspan="1">3.2</td><td rowspan="1" colspan="1">7.1</td><td rowspan="1" colspan="1">10.1</td><td rowspan="1" colspan="1">10.7</td><td rowspan="1" colspan="1">11.3</td></tr><tr><td rowspan="1" colspan="1">min</td><td rowspan="1" colspan="1">120.4</td><td rowspan="1" colspan="1">74.7</td><td rowspan="1" colspan="1">47.3</td><td rowspan="1" colspan="1">48.6</td><td rowspan="1" colspan="1">21.7</td><td rowspan="1" colspan="1">8.6</td><td rowspan="1" colspan="1">26.2</td><td rowspan="1" colspan="1">11.0</td><td rowspan="1" colspan="1">17.6</td><td rowspan="1" colspan="1">17.9</td><td rowspan="1" colspan="1">16.8</td><td rowspan="1" colspan="1">15.8</td><td rowspan="1" colspan="1">14.9</td><td rowspan="1" colspan="1">6.6</td><td rowspan="1" colspan="1">0.6</td><td rowspan="1" colspan="1">2.8</td><td rowspan="1" colspan="1">0.0</td><td rowspan="1" colspan="1">5.1</td><td rowspan="1" colspan="1">7.4</td></tr><tr><td rowspan="1" colspan="1">med</td><td rowspan="1" colspan="1">127.5</td><td rowspan="1" colspan="1">79.1</td><td rowspan="1" colspan="1">52.2</td><td rowspan="1" colspan="1">53.4</td><td rowspan="1" colspan="1">27.3</td><td rowspan="1" colspan="1">13.2</td><td rowspan="1" colspan="1">33.6</td><td rowspan="1" colspan="1">12.8</td><td rowspan="1" colspan="1">24.9</td><td rowspan="1" colspan="1">21.4</td><td rowspan="1" colspan="1">19.8</td><td rowspan="1" colspan="1">19.9</td><td rowspan="1" colspan="1">19.2</td><td rowspan="1" colspan="1">9.0</td><td rowspan="1" colspan="1">1.7</td><td rowspan="1" colspan="1">4.4</td><td rowspan="1" colspan="1">7.2</td><td rowspan="1" colspan="1">7.1</td><td rowspan="1" colspan="1">9.6</td></tr><tr><td rowspan="1" colspan="1">n</td><td rowspan="1" colspan="1">257</td><td rowspan="1" colspan="1">264</td><td rowspan="1" colspan="1">268</td><td rowspan="1" colspan="1">265</td><td rowspan="1" colspan="1">267</td><td rowspan="1" colspan="1">266</td><td rowspan="1" colspan="1">268</td><td rowspan="1" colspan="1">268</td><td rowspan="1" colspan="1">241</td><td rowspan="1" colspan="1">267</td><td rowspan="1" colspan="1">268</td><td rowspan="1" colspan="1">266</td><td rowspan="1" colspan="1">267</td><td rowspan="1" colspan="1">267</td><td rowspan="1" colspan="1">41</td><td rowspan="1" colspan="1">266</td><td rowspan="1" colspan="1">265</td><td rowspan="1" colspan="1">233</td><td rowspan="1" colspan="1">268</td></tr><tr><td rowspan="4" colspan="1"><italic><tp:taxon-name>Carasobarbus sublimus</tp:taxon-name></italic></td><td rowspan="1" colspan="1">max</td><td rowspan="1" colspan="1">137.9</td><td rowspan="1" colspan="1">81.4</td><td rowspan="1" colspan="1">57.0</td><td rowspan="1" colspan="1">56.8</td><td rowspan="1" colspan="1">30.1</td><td rowspan="1" colspan="1">14.8</td><td rowspan="1" colspan="1">33.4</td><td rowspan="1" colspan="1">13.8</td><td rowspan="1" colspan="1">29.9</td><td rowspan="1" colspan="1">25.5</td><td rowspan="1" colspan="1">23.8</td><td rowspan="1" colspan="1">28.4</td><td rowspan="1" colspan="1">22.1</td><td rowspan="1" colspan="1">11.5</td><td rowspan="1" colspan="1">7.0</td><td rowspan="1" colspan="1">9.7</td><td rowspan="1" colspan="1">10.0</td><td rowspan="1" colspan="1">7.6</td><td rowspan="1" colspan="1">9.0</td></tr><tr><td rowspan="1" colspan="1">min</td><td rowspan="1" colspan="1">131.9</td><td rowspan="1" colspan="1">76.5</td><td rowspan="1" colspan="1">49.1</td><td rowspan="1" colspan="1">49.6</td><td rowspan="1" colspan="1">25.2</td><td rowspan="1" colspan="1">10.3</td><td rowspan="1" colspan="1">27.9</td><td rowspan="1" colspan="1">11.8</td><td rowspan="1" colspan="1">19.7</td><td rowspan="1" colspan="1">22.9</td><td rowspan="1" colspan="1">21.0</td><td rowspan="1" colspan="1">21.9</td><td rowspan="1" colspan="1">19.4</td><td rowspan="1" colspan="1">8.7</td><td rowspan="1" colspan="1">4.1</td><td rowspan="1" colspan="1">5.1</td><td rowspan="1" colspan="1">5.6</td><td rowspan="1" colspan="1">3.6</td><td rowspan="1" colspan="1">6.8</td></tr><tr><td rowspan="1" colspan="1">med</td><td rowspan="1" colspan="1">134.4</td><td rowspan="1" colspan="1">77.9</td><td rowspan="1" colspan="1">52.5</td><td rowspan="1" colspan="1">54.2</td><td rowspan="1" colspan="1">27.7</td><td rowspan="1" colspan="1">13.0</td><td rowspan="1" colspan="1">30.6</td><td rowspan="1" colspan="1">12.8</td><td rowspan="1" colspan="1">28.3</td><td rowspan="1" colspan="1">24.3</td><td rowspan="1" colspan="1">22.2</td><td rowspan="1" colspan="1">23.9</td><td rowspan="1" colspan="1">20.7</td><td rowspan="1" colspan="1">10.2</td><td rowspan="1" colspan="1">5.4</td><td rowspan="1" colspan="1">8.0</td><td rowspan="1" colspan="1">8.9</td><td rowspan="1" colspan="1">6.4</td><td rowspan="1" colspan="1">8.4</td></tr><tr><td rowspan="1" colspan="1">n</td><td rowspan="1" colspan="1">16</td><td rowspan="1" colspan="1">18</td><td rowspan="1" colspan="1">18</td><td rowspan="1" colspan="1">18</td><td rowspan="1" colspan="1">18</td><td rowspan="1" colspan="1">18</td><td rowspan="1" colspan="1">18</td><td rowspan="1" colspan="1">18</td><td rowspan="1" colspan="1">14</td><td rowspan="1" colspan="1">18</td><td rowspan="1" colspan="1">18</td><td rowspan="1" colspan="1">18</td><td rowspan="1" colspan="1">18</td><td rowspan="1" colspan="1">18</td><td rowspan="1" colspan="1">18</td><td rowspan="1" colspan="1">18</td><td rowspan="1" colspan="1">18</td><td rowspan="1" colspan="1">18</td><td rowspan="1" colspan="1">18</td></tr></tbody></table></table-wrap><table-wrap id="T3" position="float" orientation="portrait"><label>Table 3.</label><caption><p>Number of branched dorsal-fin rays.</p></caption><table><tbody><tr><th rowspan="1" colspan="1"/><th rowspan="1" colspan="1"><bold>n</bold></th><th rowspan="1" colspan="1"><bold>7</bold></th><th rowspan="1" colspan="1"><bold>8</bold></th><th rowspan="1" colspan="1"><bold>9</bold></th><th rowspan="1" colspan="1"><bold>10</bold></th><th rowspan="1" colspan="1"><bold>11</bold></th></tr><tr><td rowspan="1" colspan="1"><italic><tp:taxon-name>Carasobarbus apoensis</tp:taxon-name></italic></td><td rowspan="1" colspan="1">66</td><td rowspan="1" colspan="1"/><td rowspan="1" colspan="1"/><td rowspan="1" colspan="1">2</td><td rowspan="1" colspan="1">63</td><td rowspan="1" colspan="1">1</td></tr><tr><td rowspan="1" colspan="1"><italic><tp:taxon-name>Carasobarbus canis</tp:taxon-name></italic></td><td rowspan="1" colspan="1">90</td><td rowspan="1" colspan="1"/><td rowspan="1" colspan="1"/><td rowspan="1" colspan="1">5</td><td rowspan="1" colspan="1">85</td><td rowspan="1" colspan="1"/></tr><tr><td rowspan="1" colspan="1"><italic><tp:taxon-name>Carasobarbus chantrei</tp:taxon-name></italic></td><td rowspan="1" colspan="1">196</td><td rowspan="1" colspan="1"/><td rowspan="1" colspan="1"/><td rowspan="1" colspan="1">21</td><td rowspan="1" colspan="1">164</td><td rowspan="1" colspan="1">11</td></tr><tr><td rowspan="1" colspan="1"><italic><tp:taxon-name>Carasobarbus exulatus</tp:taxon-name></italic></td><td rowspan="1" colspan="1">110</td><td rowspan="1" colspan="1"/><td rowspan="1" colspan="1">8</td><td rowspan="1" colspan="1">99</td><td rowspan="1" colspan="1">3</td><td rowspan="1" colspan="1"/></tr><tr><td rowspan="1" colspan="1"><italic><tp:taxon-name>Carasobarbus fritschii</tp:taxon-name></italic></td><td rowspan="1" colspan="1">297</td><td rowspan="1" colspan="1">1</td><td rowspan="1" colspan="1">23</td><td rowspan="1" colspan="1">268</td><td rowspan="1" colspan="1">5</td><td rowspan="1" colspan="1"/></tr><tr><td rowspan="1" colspan="1"><italic><tp:taxon-name>Carasobarbus harterti</tp:taxon-name></italic></td><td rowspan="1" colspan="1">30</td><td rowspan="1" colspan="1"/><td rowspan="1" colspan="1"/><td rowspan="1" colspan="1">30</td><td rowspan="1" colspan="1"/><td rowspan="1" colspan="1"/></tr><tr><td rowspan="1" colspan="1"><italic><tp:taxon-name>Carasobarbus kosswigi</tp:taxon-name></italic></td><td rowspan="1" colspan="1">23</td><td rowspan="1" colspan="1"/><td rowspan="1" colspan="1"/><td rowspan="1" colspan="1">3</td><td rowspan="1" colspan="1">20</td><td rowspan="1" colspan="1"/></tr><tr><td rowspan="1" colspan="1"><italic><tp:taxon-name>Carasobarbus luteus</tp:taxon-name></italic></td><td rowspan="1" colspan="1">441</td><td rowspan="1" colspan="1"/><td rowspan="1" colspan="1">1</td><td rowspan="1" colspan="1">23</td><td rowspan="1" colspan="1">411</td><td rowspan="1" colspan="1">6</td></tr><tr><td rowspan="1" colspan="1">Naband population</td><td rowspan="1" colspan="1">10</td><td rowspan="1" colspan="1"/><td rowspan="1" colspan="1"/><td rowspan="1" colspan="1">1</td><td rowspan="1" colspan="1">9</td><td rowspan="1" colspan="1"/></tr><tr><td rowspan="1" colspan="1"><italic><tp:taxon-name>Carasobarbus sublimus</tp:taxon-name></italic></td><td rowspan="1" colspan="1">18</td><td rowspan="1" colspan="1"/><td rowspan="1" colspan="1"/><td rowspan="1" colspan="1">2</td><td rowspan="1" colspan="1">16</td><td rowspan="1" colspan="1"/></tr></tbody></table></table-wrap><fig id="F4" position="float" orientation="portrait"><label>Figure 4.</label><caption><p>Last unbranched dorsal-fin ray length / head length; TES = Tigris-Euphrates system.</p></caption><graphic xmlns:xlink="http://www.w3.org/1999/xlink" xlink:href="ZooKeys-339-001-g004.jpg" position="float" orientation="portrait" xlink:type="simple"/></fig><table-wrap id="T4" position="float" orientation="portrait"><label>Table 4.</label><caption><p>Number of branched anal-fin rays.</p></caption><table><tbody><tr><th rowspan="1" colspan="1"/><th rowspan="1" colspan="1"><bold>n</bold></th><th rowspan="1" colspan="1"><bold>5</bold></th><th rowspan="1" colspan="1"><bold>6</bold></th><th rowspan="1" colspan="1"><bold>7</bold></th></tr><tr><td rowspan="1" colspan="1"><italic><tp:taxon-name>Carasobarbus apoensis</tp:taxon-name></italic></td><td rowspan="1" colspan="1">65</td><td rowspan="1" colspan="1"/><td rowspan="1" colspan="1">65</td><td rowspan="1" colspan="1"/></tr><tr><td rowspan="1" colspan="1"><italic><tp:taxon-name>Carasobarbus canis</tp:taxon-name></italic></td><td rowspan="1" colspan="1">90</td><td rowspan="1" colspan="1">2</td><td rowspan="1" colspan="1">88</td><td rowspan="1" colspan="1"/></tr><tr><td rowspan="1" colspan="1"><italic><tp:taxon-name>Carasobarbus chantrei</tp:taxon-name></italic></td><td rowspan="1" colspan="1">197</td><td rowspan="1" colspan="1">3</td><td rowspan="1" colspan="1">194</td><td rowspan="1" colspan="1"/></tr><tr><td rowspan="1" colspan="1"><italic><tp:taxon-name>Carasobarbus exulatus</tp:taxon-name></italic></td><td rowspan="1" colspan="1">109</td><td rowspan="1" colspan="1">3</td><td rowspan="1" colspan="1">106</td><td rowspan="1" colspan="1"/></tr><tr><td rowspan="1" colspan="1"><italic><tp:taxon-name>Carasobarbus fritschii</tp:taxon-name></italic></td><td rowspan="1" colspan="1">296</td><td rowspan="1" colspan="1">3</td><td rowspan="1" colspan="1">293</td><td rowspan="1" colspan="1"/></tr><tr><td rowspan="1" colspan="1"><italic><tp:taxon-name>Carasobarbus harterti</tp:taxon-name></italic></td><td rowspan="1" colspan="1">30</td><td rowspan="1" colspan="1"/><td rowspan="1" colspan="1">29</td><td rowspan="1" colspan="1">1</td></tr><tr><td rowspan="1" colspan="1"><italic><tp:taxon-name>Carasobarbus kosswigi</tp:taxon-name></italic></td><td rowspan="1" colspan="1">23</td><td rowspan="1" colspan="1"/><td rowspan="1" colspan="1">23</td><td rowspan="1" colspan="1"/></tr><tr><td rowspan="1" colspan="1"><italic><tp:taxon-name>Carasobarbus luteus</tp:taxon-name></italic></td><td rowspan="1" colspan="1">439</td><td rowspan="1" colspan="1">3</td><td rowspan="1" colspan="1">435</td><td rowspan="1" colspan="1">1</td></tr><tr><td rowspan="1" colspan="1">Naband population</td><td rowspan="1" colspan="1">10</td><td rowspan="1" colspan="1"/><td rowspan="1" colspan="1">10</td><td rowspan="1" colspan="1"/></tr><tr><td rowspan="1" colspan="1"><italic><tp:taxon-name>Carasobarbus sublimus</tp:taxon-name></italic></td><td rowspan="1" colspan="1">18</td><td rowspan="1" colspan="1"/><td rowspan="1" colspan="1">18</td><td rowspan="1" colspan="1"/></tr></tbody></table></table-wrap><table-wrap id="T5" position="float" orientation="portrait"><label>Table 5.</label><caption><p>Lateral line scale count.</p></caption><table><tbody><tr><th rowspan="1" colspan="1"/><th rowspan="1" colspan="1"><bold>n</bold></th><th rowspan="1" colspan="1"><bold>25</bold></th><th rowspan="1" colspan="1"><bold>26</bold></th><th rowspan="1" colspan="1"><bold>27</bold></th><th rowspan="1" colspan="1"><bold>28</bold></th><th rowspan="1" colspan="1"><bold>29</bold></th><th rowspan="1" colspan="1"><bold>30</bold></th><th rowspan="1" colspan="1"><bold>31</bold></th><th rowspan="1" colspan="1"><bold>32</bold></th><th rowspan="1" colspan="1"><bold>33</bold></th><th rowspan="1" colspan="1"><bold>34</bold></th><th rowspan="1" colspan="1"><bold>35</bold></th><th rowspan="1" colspan="1"><bold>36</bold></th><th rowspan="1" colspan="1"><bold>37</bold></th><th rowspan="1" colspan="1"><bold>38</bold></th><th rowspan="1" colspan="1"><bold>39</bold></th></tr><tr><td rowspan="1" colspan="1"><italic><tp:taxon-name>Carasobarbus apoensis</tp:taxon-name></italic></td><td rowspan="1" colspan="1">60</td><td rowspan="1" colspan="1"/><td rowspan="1" colspan="1"/><td rowspan="1" colspan="1">1</td><td rowspan="1" colspan="1">9</td><td rowspan="1" colspan="1">15</td><td rowspan="1" colspan="1">20</td><td rowspan="1" colspan="1">14</td><td rowspan="1" colspan="1">1</td><td rowspan="1" colspan="1"/><td rowspan="1" colspan="1"/><td rowspan="1" colspan="1"/><td rowspan="1" colspan="1"/><td rowspan="1" colspan="1"/><td rowspan="1" colspan="1"/><td rowspan="1" colspan="1"/></tr><tr><td rowspan="1" colspan="1"><italic><tp:taxon-name>Carasobarbus canis</tp:taxon-name></italic></td><td rowspan="1" colspan="1">74</td><td rowspan="1" colspan="1"/><td rowspan="1" colspan="1"/><td rowspan="1" colspan="1"/><td rowspan="1" colspan="1"/><td rowspan="1" colspan="1">1</td><td rowspan="1" colspan="1">3</td><td rowspan="1" colspan="1">16</td><td rowspan="1" colspan="1">19</td><td rowspan="1" colspan="1">12</td><td rowspan="1" colspan="1">13</td><td rowspan="1" colspan="1">10</td><td rowspan="1" colspan="1"/><td rowspan="1" colspan="1"/><td rowspan="1" colspan="1"/><td rowspan="1" colspan="1"/></tr><tr><td rowspan="1" colspan="1"><italic><tp:taxon-name>Carasobarbus chantrei</tp:taxon-name></italic></td><td rowspan="1" colspan="1">168</td><td rowspan="1" colspan="1"/><td rowspan="1" colspan="1"/><td rowspan="1" colspan="1"/><td rowspan="1" colspan="1"/><td rowspan="1" colspan="1"/><td rowspan="1" colspan="1"/><td rowspan="1" colspan="1">5</td><td rowspan="1" colspan="1">11</td><td rowspan="1" colspan="1">31</td><td rowspan="1" colspan="1">48</td><td rowspan="1" colspan="1">36</td><td rowspan="1" colspan="1">29</td><td rowspan="1" colspan="1">7</td><td rowspan="1" colspan="1">1</td><td rowspan="1" colspan="1"/></tr><tr><td rowspan="1" colspan="1"><italic><tp:taxon-name>Carasobarbus exulatus</tp:taxon-name></italic></td><td rowspan="1" colspan="1">79</td><td rowspan="1" colspan="1"/><td rowspan="1" colspan="1">1</td><td rowspan="1" colspan="1">3</td><td rowspan="1" colspan="1">17</td><td rowspan="1" colspan="1">18</td><td rowspan="1" colspan="1">24</td><td rowspan="1" colspan="1">13</td><td rowspan="1" colspan="1">3</td><td rowspan="1" colspan="1"/><td rowspan="1" colspan="1"/><td rowspan="1" colspan="1"/><td rowspan="1" colspan="1"/><td rowspan="1" colspan="1"/><td rowspan="1" colspan="1"/><td rowspan="1" colspan="1"/></tr><tr><td rowspan="1" colspan="1"><italic><tp:taxon-name>Carasobarbus fritschii</tp:taxon-name></italic></td><td rowspan="1" colspan="1">264</td><td rowspan="1" colspan="1"/><td rowspan="1" colspan="1"/><td rowspan="1" colspan="1"/><td rowspan="1" colspan="1"/><td rowspan="1" colspan="1"/><td rowspan="1" colspan="1">1</td><td rowspan="1" colspan="1">12</td><td rowspan="1" colspan="1">21</td><td rowspan="1" colspan="1">39</td><td rowspan="1" colspan="1">75</td><td rowspan="1" colspan="1">58</td><td rowspan="1" colspan="1">36</td><td rowspan="1" colspan="1">15</td><td rowspan="1" colspan="1">4</td><td rowspan="1" colspan="1">3</td></tr><tr><td rowspan="1" colspan="1"><italic><tp:taxon-name>Carasobarbus harterti</tp:taxon-name></italic></td><td rowspan="1" colspan="1">24</td><td rowspan="1" colspan="1"/><td rowspan="1" colspan="1"/><td rowspan="1" colspan="1"/><td rowspan="1" colspan="1"/><td rowspan="1" colspan="1"/><td rowspan="1" colspan="1"/><td rowspan="1" colspan="1">1</td><td rowspan="1" colspan="1"/><td rowspan="1" colspan="1">5</td><td rowspan="1" colspan="1">9</td><td rowspan="1" colspan="1">4</td><td rowspan="1" colspan="1">4</td><td rowspan="1" colspan="1"/><td rowspan="1" colspan="1">1</td><td rowspan="1" colspan="1"/></tr><tr><td rowspan="1" colspan="1"><italic><tp:taxon-name>Carasobarbus kosswigi</tp:taxon-name></italic></td><td rowspan="1" colspan="1">19</td><td rowspan="1" colspan="1"/><td rowspan="1" colspan="1"/><td rowspan="1" colspan="1"/><td rowspan="1" colspan="1"/><td rowspan="1" colspan="1"/><td rowspan="1" colspan="1"/><td rowspan="1" colspan="1"/><td rowspan="1" colspan="1">1</td><td rowspan="1" colspan="1">7</td><td rowspan="1" colspan="1">2</td><td rowspan="1" colspan="1">3</td><td rowspan="1" colspan="1">5</td><td rowspan="1" colspan="1"/><td rowspan="1" colspan="1">1</td><td rowspan="1" colspan="1"/></tr><tr><td rowspan="1" colspan="1"><italic><tp:taxon-name>Carasobarbus luteus</tp:taxon-name></italic></td><td rowspan="1" colspan="1">390</td><td rowspan="1" colspan="1">11</td><td rowspan="1" colspan="1">52</td><td rowspan="1" colspan="1">79</td><td rowspan="1" colspan="1">120</td><td rowspan="1" colspan="1">84</td><td rowspan="1" colspan="1">29</td><td rowspan="1" colspan="1">9</td><td rowspan="1" colspan="1">5</td><td rowspan="1" colspan="1">1</td><td rowspan="1" colspan="1"/><td rowspan="1" colspan="1"/><td rowspan="1" colspan="1"/><td rowspan="1" colspan="1"/><td rowspan="1" colspan="1"/><td rowspan="1" colspan="1"/></tr><tr><td rowspan="1" colspan="1">Naband population</td><td rowspan="1" colspan="1">8</td><td rowspan="1" colspan="1"/><td rowspan="1" colspan="1"/><td rowspan="1" colspan="1"/><td rowspan="1" colspan="1">1</td><td rowspan="1" colspan="1">3</td><td rowspan="1" colspan="1">3</td><td rowspan="1" colspan="1">1</td><td rowspan="1" colspan="1"/><td rowspan="1" colspan="1"/><td rowspan="1" colspan="1"/><td rowspan="1" colspan="1"/><td rowspan="1" colspan="1"/><td rowspan="1" colspan="1"/><td rowspan="1" colspan="1"/><td rowspan="1" colspan="1"/></tr><tr><td rowspan="1" colspan="1"><italic><tp:taxon-name>Carasobarbus sublimus</tp:taxon-name></italic></td><td rowspan="1" colspan="1">11</td><td rowspan="1" colspan="1"/><td rowspan="1" colspan="1"/><td rowspan="1" colspan="1">4</td><td rowspan="1" colspan="1">3</td><td rowspan="1" colspan="1">4</td><td rowspan="1" colspan="1"/><td rowspan="1" colspan="1"/><td rowspan="1" colspan="1"/><td rowspan="1" colspan="1"/><td rowspan="1" colspan="1"/><td rowspan="1" colspan="1"/><td rowspan="1" colspan="1"/><td rowspan="1" colspan="1"/><td rowspan="1" colspan="1"/><td rowspan="1" colspan="1"/></tr></tbody></table></table-wrap><table-wrap id="T6" position="float" orientation="portrait"><label>Table 6.</label><caption><p>Number of scales above the lateral line.</p></caption><table><tbody><tr><th rowspan="1" colspan="1"/><th rowspan="1" colspan="1"><bold>n</bold></th><th rowspan="1" colspan="1"><bold>3,5</bold></th><th rowspan="1" colspan="1"><bold>4</bold></th><th rowspan="1" colspan="1"><bold>4,5</bold></th><th rowspan="1" colspan="1"><bold>5</bold></th><th rowspan="1" colspan="1"><bold>5,5</bold></th><th rowspan="1" colspan="1"><bold>6</bold></th><th rowspan="1" colspan="1"><bold>6,5</bold></th><th rowspan="1" colspan="1"><bold>7</bold></th></tr><tr><td rowspan="1" colspan="1"><italic><tp:taxon-name>Carasobarbus apoensis</tp:taxon-name></italic></td><td rowspan="1" colspan="1">60</td><td rowspan="1" colspan="1"/><td rowspan="1" colspan="1">2</td><td rowspan="1" colspan="1">45</td><td rowspan="1" colspan="1">7</td><td rowspan="1" colspan="1">6</td><td rowspan="1" colspan="1"/><td rowspan="1" colspan="1"/><td rowspan="1" colspan="1"/></tr><tr><td rowspan="1" colspan="1"><italic><tp:taxon-name>Carasobarbus canis</tp:taxon-name></italic></td><td rowspan="1" colspan="1">82</td><td rowspan="1" colspan="1"/><td rowspan="1" colspan="1"/><td rowspan="1" colspan="1">48</td><td rowspan="1" colspan="1">11</td><td rowspan="1" colspan="1">20</td><td rowspan="1" colspan="1">3</td><td rowspan="1" colspan="1"/><td rowspan="1" colspan="1"/></tr><tr><td rowspan="1" colspan="1"><italic><tp:taxon-name>Carasobarbus chantrei</tp:taxon-name></italic></td><td rowspan="1" colspan="1">171</td><td rowspan="1" colspan="1"/><td rowspan="1" colspan="1"/><td rowspan="1" colspan="1">4</td><td rowspan="1" colspan="1">1</td><td rowspan="1" colspan="1">147</td><td rowspan="1" colspan="1">6</td><td rowspan="1" colspan="1">13</td><td rowspan="1" colspan="1"/></tr><tr><td rowspan="1" colspan="1"><italic><tp:taxon-name>Carasobarbus exulatus</tp:taxon-name></italic></td><td rowspan="1" colspan="1">79</td><td rowspan="1" colspan="1"/><td rowspan="1" colspan="1">3</td><td rowspan="1" colspan="1">70</td><td rowspan="1" colspan="1">5</td><td rowspan="1" colspan="1">1</td><td rowspan="1" colspan="1"/><td rowspan="1" colspan="1"/><td rowspan="1" colspan="1"/></tr><tr><td rowspan="1" colspan="1"><italic><tp:taxon-name>Carasobarbus fritschii</tp:taxon-name></italic></td><td rowspan="1" colspan="1">276</td><td rowspan="1" colspan="1"/><td rowspan="1" colspan="1"/><td rowspan="1" colspan="1">15</td><td rowspan="1" colspan="1"/><td rowspan="1" colspan="1">226</td><td rowspan="1" colspan="1"/><td rowspan="1" colspan="1">35</td><td rowspan="1" colspan="1"/></tr><tr><td rowspan="1" colspan="1"><italic><tp:taxon-name>Carasobarbus harterti</tp:taxon-name></italic></td><td rowspan="1" colspan="1">28</td><td rowspan="1" colspan="1"/><td rowspan="1" colspan="1"/><td rowspan="1" colspan="1"/><td rowspan="1" colspan="1"/><td rowspan="1" colspan="1">4</td><td rowspan="1" colspan="1"/><td rowspan="1" colspan="1">24</td><td rowspan="1" colspan="1"/></tr><tr><td rowspan="1" colspan="1"><italic><tp:taxon-name>Carasobarbus kosswigi</tp:taxon-name></italic></td><td rowspan="1" colspan="1">21</td><td rowspan="1" colspan="1"/><td rowspan="1" colspan="1"/><td rowspan="1" colspan="1"/><td rowspan="1" colspan="1"/><td rowspan="1" colspan="1">8</td><td rowspan="1" colspan="1">5</td><td rowspan="1" colspan="1">7</td><td rowspan="1" colspan="1">1</td></tr><tr><td rowspan="1" colspan="1"><italic><tp:taxon-name>Carasobarbus luteus</tp:taxon-name></italic></td><td rowspan="1" colspan="1">389</td><td rowspan="1" colspan="1">6</td><td rowspan="1" colspan="1">2</td><td rowspan="1" colspan="1">315</td><td rowspan="1" colspan="1">19</td><td rowspan="1" colspan="1">46</td><td rowspan="1" colspan="1">1</td><td rowspan="1" colspan="1"/><td rowspan="1" colspan="1"/></tr><tr><td rowspan="1" colspan="1">Naband population</td><td rowspan="1" colspan="1">8</td><td rowspan="1" colspan="1"/><td rowspan="1" colspan="1"/><td rowspan="1" colspan="1">8</td><td rowspan="1" colspan="1"/><td rowspan="1" colspan="1"/><td rowspan="1" colspan="1"/><td rowspan="1" colspan="1"/><td rowspan="1" colspan="1"/></tr><tr><td rowspan="1" colspan="1"><italic><tp:taxon-name>Carasobarbus sublimus</tp:taxon-name></italic></td><td rowspan="1" colspan="1">17</td><td rowspan="1" colspan="1"/><td rowspan="1" colspan="1"/><td rowspan="1" colspan="1">16</td><td rowspan="1" colspan="1"/><td rowspan="1" colspan="1">1</td><td rowspan="1" colspan="1"/><td rowspan="1" colspan="1"/><td rowspan="1" colspan="1"/></tr></tbody></table></table-wrap><table-wrap id="T7" position="float" orientation="portrait"><label>Table 7.</label><caption><p>Number of scales below the lateral line.</p></caption><table><tbody><tr><th rowspan="1" colspan="1"/><th rowspan="1" colspan="1"><bold>n</bold></th><th rowspan="1" colspan="1"><bold>3</bold></th><th rowspan="1" colspan="1"><bold>3,5</bold></th><th rowspan="1" colspan="1"><bold>4</bold></th><th rowspan="1" colspan="1"><bold>4,5</bold></th><th rowspan="1" colspan="1"><bold>5</bold></th><th rowspan="1" colspan="1"><bold>5,5</bold></th><th rowspan="1" colspan="1"><bold>6</bold></th><th rowspan="1" colspan="1"><bold>6,5</bold></th></tr><tr><td rowspan="1" colspan="1"><italic><tp:taxon-name>Carasobarbus apoensis</tp:taxon-name></italic></td><td rowspan="1" colspan="1">57</td><td rowspan="1" colspan="1"/><td rowspan="1" colspan="1">14</td><td rowspan="1" colspan="1"/><td rowspan="1" colspan="1">41</td><td rowspan="1" colspan="1"/><td rowspan="1" colspan="1">2</td><td rowspan="1" colspan="1"/><td rowspan="1" colspan="1"/></tr><tr><td rowspan="1" colspan="1"><italic><tp:taxon-name>Carasobarbus canis</tp:taxon-name></italic></td><td rowspan="1" colspan="1">80</td><td rowspan="1" colspan="1"/><td rowspan="1" colspan="1">2</td><td rowspan="1" colspan="1">3</td><td rowspan="1" colspan="1">65</td><td rowspan="1" colspan="1">1</td><td rowspan="1" colspan="1">9</td><td rowspan="1" colspan="1"/><td rowspan="1" colspan="1"/></tr><tr><td rowspan="1" colspan="1"><italic><tp:taxon-name>Carasobarbus chantrei</tp:taxon-name></italic></td><td rowspan="1" colspan="1">173</td><td rowspan="1" colspan="1"/><td rowspan="1" colspan="1"/><td rowspan="1" colspan="1">1</td><td rowspan="1" colspan="1">84</td><td rowspan="1" colspan="1">3</td><td rowspan="1" colspan="1">84</td><td rowspan="1" colspan="1">1</td><td rowspan="1" colspan="1"/></tr><tr><td rowspan="1" colspan="1"><italic><tp:taxon-name>Carasobarbus exulatus</tp:taxon-name></italic></td><td rowspan="1" colspan="1">79</td><td rowspan="1" colspan="1"/><td rowspan="1" colspan="1">24</td><td rowspan="1" colspan="1">1</td><td rowspan="1" colspan="1">51</td><td rowspan="1" colspan="1">3</td><td rowspan="1" colspan="1"/><td rowspan="1" colspan="1"/><td rowspan="1" colspan="1"/></tr><tr><td rowspan="1" colspan="1"><italic><tp:taxon-name>Carasobarbus fritschii</tp:taxon-name></italic></td><td rowspan="1" colspan="1">286</td><td rowspan="1" colspan="1"/><td rowspan="1" colspan="1">7</td><td rowspan="1" colspan="1">3</td><td rowspan="1" colspan="1">151</td><td rowspan="1" colspan="1">5</td><td rowspan="1" colspan="1">117</td><td rowspan="1" colspan="1">1</td><td rowspan="1" colspan="1">2</td></tr><tr><td rowspan="1" colspan="1"><italic><tp:taxon-name>Carasobarbus harterti</tp:taxon-name></italic></td><td rowspan="1" colspan="1">29</td><td rowspan="1" colspan="1"/><td rowspan="1" colspan="1">1</td><td rowspan="1" colspan="1"/><td rowspan="1" colspan="1">10</td><td rowspan="1" colspan="1"/><td rowspan="1" colspan="1">18</td><td rowspan="1" colspan="1"/><td rowspan="1" colspan="1"/></tr><tr><td rowspan="1" colspan="1"><italic><tp:taxon-name>Carasobarbus kosswigi</tp:taxon-name></italic></td><td rowspan="1" colspan="1">23</td><td rowspan="1" colspan="1"/><td rowspan="1" colspan="1"/><td rowspan="1" colspan="1"/><td rowspan="1" colspan="1">4</td><td rowspan="1" colspan="1">3</td><td rowspan="1" colspan="1">15</td><td rowspan="1" colspan="1"/><td rowspan="1" colspan="1">1</td></tr><tr><td rowspan="1" colspan="1"><italic><tp:taxon-name>Carasobarbus luteus</tp:taxon-name></italic></td><td rowspan="1" colspan="1">384</td><td rowspan="1" colspan="1">2</td><td rowspan="1" colspan="1">125</td><td rowspan="1" colspan="1">16</td><td rowspan="1" colspan="1">231</td><td rowspan="1" colspan="1">9</td><td rowspan="1" colspan="1">1</td><td rowspan="1" colspan="1"/><td rowspan="1" colspan="1"/></tr><tr><td rowspan="1" colspan="1">Naband population</td><td rowspan="1" colspan="1">8</td><td rowspan="1" colspan="1"/><td rowspan="1" colspan="1"/><td rowspan="1" colspan="1"/><td rowspan="1" colspan="1">8</td><td rowspan="1" colspan="1"/><td rowspan="1" colspan="1"/><td rowspan="1" colspan="1"/><td rowspan="1" colspan="1"/></tr><tr><td rowspan="1" colspan="1"><italic><tp:taxon-name>Carasobarbus sublimus</tp:taxon-name></italic></td><td rowspan="1" colspan="1">17</td><td rowspan="1" colspan="1"/><td rowspan="1" colspan="1">1</td><td rowspan="1" colspan="1"/><td rowspan="1" colspan="1">13</td><td rowspan="1" colspan="1">1</td><td rowspan="1" colspan="1">2</td><td rowspan="1" colspan="1"/><td rowspan="1" colspan="1"/></tr></tbody></table></table-wrap><table-wrap id="T8" position="float" orientation="portrait"><label>Table 8.</label><caption><p>Number of scales around the least circumference of the caudal peduncle.</p></caption><table><tbody><tr><th rowspan="1" colspan="1"/><th rowspan="1" colspan="1"><bold>n</bold></th><th rowspan="1" colspan="1"><bold>10</bold></th><th rowspan="1" colspan="1"><bold>11</bold></th><th rowspan="1" colspan="1"><bold>12</bold></th><th rowspan="1" colspan="1"><bold>13</bold></th><th rowspan="1" colspan="1"><bold>14</bold></th><th rowspan="1" colspan="1"><bold>15</bold></th><th rowspan="1" colspan="1"><bold>16</bold></th><th rowspan="1" colspan="1"><bold>17</bold></th><th rowspan="1" colspan="1"><bold>18</bold></th><th rowspan="1" colspan="1"><bold>19</bold></th><th rowspan="1" colspan="1"><bold>20</bold></th></tr><tr><td rowspan="1" colspan="1"><italic><tp:taxon-name>Carasobarbus apoensis</tp:taxon-name></italic></td><td rowspan="1" colspan="1">60</td><td rowspan="1" colspan="1"/><td rowspan="1" colspan="1"/><td rowspan="1" colspan="1">58</td><td rowspan="1" colspan="1">2</td><td rowspan="1" colspan="1"/><td rowspan="1" colspan="1"/><td rowspan="1" colspan="1"/><td rowspan="1" colspan="1"/><td rowspan="1" colspan="1"/><td rowspan="1" colspan="1"/><td rowspan="1" colspan="1"/></tr><tr><td rowspan="1" colspan="1"><italic><tp:taxon-name>Carasobarbus canis</tp:taxon-name></italic></td><td rowspan="1" colspan="1">85</td><td rowspan="1" colspan="1"/><td rowspan="1" colspan="1"/><td rowspan="1" colspan="1">80</td><td rowspan="1" colspan="1">1</td><td rowspan="1" colspan="1">4</td><td rowspan="1" colspan="1"/><td rowspan="1" colspan="1"/><td rowspan="1" colspan="1"/><td rowspan="1" colspan="1"/><td rowspan="1" colspan="1"/><td rowspan="1" colspan="1"/></tr><tr><td rowspan="1" colspan="1"><italic><tp:taxon-name>Carasobarbus chantrei</tp:taxon-name></italic></td><td rowspan="1" colspan="1">168</td><td rowspan="1" colspan="1"/><td rowspan="1" colspan="1"/><td rowspan="1" colspan="1">4</td><td rowspan="1" colspan="1">7</td><td rowspan="1" colspan="1">110</td><td rowspan="1" colspan="1">27</td><td rowspan="1" colspan="1">20</td><td rowspan="1" colspan="1"/><td rowspan="1" colspan="1"/><td rowspan="1" colspan="1"/><td rowspan="1" colspan="1"/></tr><tr><td rowspan="1" colspan="1"><italic><tp:taxon-name>Carasobarbus exulatus</tp:taxon-name></italic></td><td rowspan="1" colspan="1">87</td><td rowspan="1" colspan="1">1</td><td rowspan="1" colspan="1">6</td><td rowspan="1" colspan="1">80</td><td rowspan="1" colspan="1"/><td rowspan="1" colspan="1"/><td rowspan="1" colspan="1"/><td rowspan="1" colspan="1"/><td rowspan="1" colspan="1"/><td rowspan="1" colspan="1"/><td rowspan="1" colspan="1"/><td rowspan="1" colspan="1"/></tr><tr><td rowspan="1" colspan="1"><italic><tp:taxon-name>Carasobarbus fritschii</tp:taxon-name></italic></td><td rowspan="1" colspan="1">253</td><td rowspan="1" colspan="1"/><td rowspan="1" colspan="1"/><td rowspan="1" colspan="1"/><td rowspan="1" colspan="1"/><td rowspan="1" colspan="1">3</td><td rowspan="1" colspan="1">12</td><td rowspan="1" colspan="1">212</td><td rowspan="1" colspan="1">26</td><td rowspan="1" colspan="1">23</td><td rowspan="1" colspan="1"/><td rowspan="1" colspan="1">1</td></tr><tr><td rowspan="1" colspan="1"><italic><tp:taxon-name>Carasobarbus harterti</tp:taxon-name></italic></td><td rowspan="1" colspan="1">28</td><td rowspan="1" colspan="1"/><td rowspan="1" colspan="1"/><td rowspan="1" colspan="1"/><td rowspan="1" colspan="1">2</td><td rowspan="1" colspan="1">4</td><td rowspan="1" colspan="1">3</td><td rowspan="1" colspan="1">18</td><td rowspan="1" colspan="1">1</td><td rowspan="1" colspan="1"/><td rowspan="1" colspan="1"/><td rowspan="1" colspan="1"/></tr><tr><td rowspan="1" colspan="1"><italic><tp:taxon-name>Carasobarbus kosswigi</tp:taxon-name></italic></td><td rowspan="1" colspan="1">21</td><td rowspan="1" colspan="1"/><td rowspan="1" colspan="1"/><td rowspan="1" colspan="1">1</td><td rowspan="1" colspan="1">2</td><td rowspan="1" colspan="1">10</td><td rowspan="1" colspan="1">3</td><td rowspan="1" colspan="1">5</td><td rowspan="1" colspan="1"/><td rowspan="1" colspan="1"/><td rowspan="1" colspan="1"/><td rowspan="1" colspan="1"/></tr><tr><td rowspan="1" colspan="1"><italic><tp:taxon-name>Carasobarbus luteus</tp:taxon-name></italic></td><td rowspan="1" colspan="1">408</td><td rowspan="1" colspan="1">3</td><td rowspan="1" colspan="1">2</td><td rowspan="1" colspan="1">399</td><td rowspan="1" colspan="1">4</td><td rowspan="1" colspan="1"/><td rowspan="1" colspan="1"/><td rowspan="1" colspan="1"/><td rowspan="1" colspan="1"/><td rowspan="1" colspan="1"/><td rowspan="1" colspan="1"/><td rowspan="1" colspan="1"/></tr><tr><td rowspan="1" colspan="1">Naband population</td><td rowspan="1" colspan="1">9</td><td rowspan="1" colspan="1"/><td rowspan="1" colspan="1"/><td rowspan="1" colspan="1">8</td><td rowspan="1" colspan="1">1</td><td rowspan="1" colspan="1"/><td rowspan="1" colspan="1"/><td rowspan="1" colspan="1"/><td rowspan="1" colspan="1"/><td rowspan="1" colspan="1"/><td rowspan="1" colspan="1"/><td rowspan="1" colspan="1"/></tr><tr><td rowspan="1" colspan="1"><italic><tp:taxon-name>Carasobarbus sublimus</tp:taxon-name></italic></td><td rowspan="1" colspan="1">17</td><td rowspan="1" colspan="1"/><td rowspan="1" colspan="1"/><td rowspan="1" colspan="1">17</td><td rowspan="1" colspan="1"/><td rowspan="1" colspan="1"/><td rowspan="1" colspan="1"/><td rowspan="1" colspan="1"/><td rowspan="1" colspan="1"/><td rowspan="1" colspan="1"/><td rowspan="1" colspan="1"/><td rowspan="1" colspan="1"/></tr></tbody></table></table-wrap><fig id="F5" position="float" orientation="portrait"><label>Figure 5.</label><caption><p>Striation pattern of scales taken from anteriour part of the boby above lateral line. <bold>A</bold> <italic><tp:taxon-name>Carasobarbus apoensis</tp:taxon-name></italic> <bold>B</bold> <italic><tp:taxon-name>Carasobarbus canis</tp:taxon-name></italic> <bold>C</bold> <italic><tp:taxon-name>Carasobarbus chantrei</tp:taxon-name></italic> <bold>D</bold> <italic><tp:taxon-name>Carasobarbus exulatus</tp:taxon-name></italic> <bold>E</bold> <italic><tp:taxon-name>Carasobarbus fritschii</tp:taxon-name></italic> <bold>F</bold> <italic><tp:taxon-name>Carasobarbus harterti</tp:taxon-name></italic> <bold>G</bold> <italic><tp:taxon-name>Carasobarbus kosswigi</tp:taxon-name></italic> <bold>H</bold> <italic><tp:taxon-name>Carasobarbus luteus</tp:taxon-name></italic> <bold>I</bold> <italic><tp:taxon-name>Carasobarbus sublimus</tp:taxon-name></italic>.</p></caption><graphic xmlns:xlink="http://www.w3.org/1999/xlink" xlink:href="ZooKeys-339-001-g005.jpg" position="float" orientation="portrait" xlink:type="simple"/></fig><fig id="F6" position="float" orientation="portrait"><label>Figure 6.</label><caption><p>Pharyngeal bone. <bold>A</bold> <italic><tp:taxon-name>Carasobarbus apoensis</tp:taxon-name></italic> (SMF 30168, 190.1 mm SL) <bold>B</bold> <italic><tp:taxon-name>Carasobarbus canis</tp:taxon-name></italic> (SMF 30175, 168.7 mm SL) <bold>C</bold> <italic><tp:taxon-name>Carasobarbus chantrei</tp:taxon-name></italic> (SMF 33133, 165.9 mm SL) <bold>D</bold> <italic><tp:taxon-name>Carasobarbus exulatus</tp:taxon-name></italic> (SMF 33107, 170.1 mm SL) <bold>E</bold> <italic><tp:taxon-name>Carasobarbus fritschii</tp:taxon-name></italic> (SMF 33405, 147.2 mm SL) <bold>F</bold> <italic><tp:taxon-name>Carasobarbus harterti</tp:taxon-name></italic> (SMF 33396, 105.9 mm SL) <bold>G</bold> <italic><tp:taxon-name>Carasobarbus kosswigi</tp:taxon-name></italic> (SMF 30174, 141.5 mm SL) <bold>H</bold> <italic><tp:taxon-name>Carasobarbus luteus</tp:taxon-name></italic> (SMF 30179, 143.4 mm SL). Scale bar = 3 mm.</p></caption><graphic xmlns:xlink="http://www.w3.org/1999/xlink" xlink:href="ZooKeys-339-001-g006.jpg" position="float" orientation="portrait" xlink:type="simple"/></fig><fig id="F7" position="float" orientation="portrait"><label>Figure 7.</label><caption><p>Map of the distribution of <italic><tp:taxon-name>Carasobarbus apoensis</tp:taxon-name></italic>, <italic><tp:taxon-name>Carasobarbus canis</tp:taxon-name></italic>, <italic><tp:taxon-name>Carasobarbus chantrei</tp:taxon-name></italic>, <italic><tp:taxon-name>Carasobarbus exulatus</tp:taxon-name></italic>, <italic><tp:taxon-name>Carasobarbus kosswigi</tp:taxon-name></italic>, <italic><tp:taxon-name>Carasobarbus luteus</tp:taxon-name></italic>, and <italic><tp:taxon-name>Carasobarbus sublimus</tp:taxon-name></italic>.</p></caption><graphic xmlns:xlink="http://www.w3.org/1999/xlink" xlink:href="ZooKeys-339-001-g007.jpg" position="float" orientation="portrait" xlink:type="simple"/></fig></tp:treatment-sec><ref-list><ref id="B91"><mixed-citation xmlns:xlink="http://www.w3.org/1999/xlink" xlink:type="simple"><person-group><name name-style="western"><surname>Sauvage</surname><given-names>HE</given-names></name></person-group> (<year>1882</year>) <article-title>Catalogue des poissons recueillis par M. E. Chantre pendant son voyage en Syrie, Haute-Mésopotamie, Kurdistan et Caucase.</article-title><source>Bulletin de la Société philomathique de Paris</source><volume>6</volume>: <fpage>163</fpage>-<lpage>168</lpage>.</mixed-citation></ref><ref id="B15"><mixed-citation xmlns:xlink="http://www.w3.org/1999/xlink" xlink:type="simple"><person-group><name name-style="western"><surname>Battalgil</surname><given-names>F</given-names></name></person-group> (<year>1942</year>) <article-title>Türkiye tatlısu balıkları hakkında. Contribution à la connaissance des poissons des eaux douces de la Turquie.</article-title><source>Revue de la Faculté des Sciences de l’Université d’Instanbul</source>, Série <volume-series>B: Sciences Naturelles</volume-series><volume>7</volume>(<issue>4</issue>): <fpage>287</fpage>-<lpage>306</lpage>.</mixed-citation></ref><ref id="B68"><mixed-citation xmlns:xlink="http://www.w3.org/1999/xlink" xlink:type="simple"><person-group><name name-style="western"><surname>Krupp</surname><given-names>F</given-names></name></person-group> (<year>1985a</year>) <article-title><italic>Barbus chantrei</italic> (Sauvage 1882), a valid species of cyprinid fish from the northern Levant.</article-title><source>Senckenbergiana Biologica</source><volume>66</volume>(<issue>1/3</issue>): <fpage>17</fpage>–<lpage>25</lpage>.</mixed-citation></ref><ref id="B70"><mixed-citation xmlns:xlink="http://www.w3.org/1999/xlink" xlink:type="simple"><person-group><name name-style="western"><surname>Krupp</surname><given-names>F</given-names></name></person-group> (<year>1985c</year>) <article-title>Systematik und Zoogeographie der Süßwasserfische des levantinischen Grabenbruchsystems und der Ostküste des Mittelmeeres.</article-title><comment>PhD thesis</comment>, <publisher-name>University of Mainz</publisher-name>, <publisher-loc>Mainz, Germany</publisher-loc>, VII+215+169 pp.</mixed-citation></ref><ref id="B73"><mixed-citation xmlns:xlink="http://www.w3.org/1999/xlink" xlink:type="simple"><person-group><name name-style="western"><surname>Krupp</surname><given-names>F</given-names></name><name name-style="western"><surname>Schneider</surname><given-names>W</given-names></name></person-group> (<year>1991</year>) <article-title>Bestandserfassung der rezenten Fauna im Bereich des Nahr al-Ḫābūr.</article-title> In: <person-group><name name-style="western"><surname>Kühne</surname><given-names>H</given-names></name></person-group> (<role>Ed</role>) <source>Die rezente Umwelt von Tall Šēḫ Ḥamad und Daten zur Umweltrekonstruktion der assyrischen Stadt Dūr-Katlimmu 1, Berlin</source>, <fpage>69</fpage>-<lpage>85</lpage>.</mixed-citation></ref><ref id="B34"><mixed-citation xmlns:xlink="http://www.w3.org/1999/xlink" xlink:type="simple"><person-group><name name-style="western"><surname>Crivelli</surname><given-names>AJ</given-names></name></person-group> (<year>2006b</year>) <article-title><italic>Barbus chantrei</italic>.</article-title> In: <source>IUCN (2012)</source><issue-title>IUCN Red List of Threatened Species.</issue-title><comment>Version 2012.2.</comment><ext-link ext-link-type="uri" xlink:href="http://www.iucnredlist.org" xlink:type="simple">http://www.iucnredlist.org</ext-link></mixed-citation></ref><ref id="B92"><mixed-citation xmlns:xlink="http://www.w3.org/1999/xlink" xlink:type="simple"><person-group><name name-style="western"><surname>Sauvage</surname><given-names>HE</given-names></name></person-group> (<year>1884</year>) <article-title>Notice sur la faune ichthyologique de l’oust de l’Asie et plus particulièrement sur les poissons recueillis par M. Chantre pendant son voyage dans cette région.</article-title><source>Nouvelles Archives du Muséum d’Histoire Naturelle, Paris</source> (Ser. <volume-series>2</volume-series>) <volume>7</volume>: <fpage>1</fpage>–<lpage>41</lpage>.</mixed-citation></ref><ref id="B75"><mixed-citation xmlns:xlink="http://www.w3.org/1999/xlink" xlink:type="simple"><person-group><name name-style="western"><surname>Ladiges</surname><given-names>W</given-names></name></person-group> (<year>1960</year>) <article-title>Süsswasserfische der Türkei. I. Teil Cyprinidae.</article-title><source>Mitteilungen aus dem Hamburgischen Zoologischen Museum und Institut</source><volume>58</volume>: <fpage>105</fpage>-<lpage>150</lpage>.</mixed-citation></ref><ref id="B64"><mixed-citation xmlns:xlink="http://www.w3.org/1999/xlink" xlink:type="simple"><person-group><name name-style="western"><surname>Karaman</surname><given-names>MS</given-names></name></person-group> (<year>1971</year>) <article-title>Süßwasserfische der Türkei. 8. Teil: Revision der Barben Europas, Vorderasiens und Nordafrikas.</article-title><source>Mitteilungen aus dem Hamburgischen Zoologischen Museum und Institut</source><volume>67</volume>: <fpage>175</fpage>-<lpage>254</lpage>.</mixed-citation></ref><ref id="B46"><mixed-citation xmlns:xlink="http://www.w3.org/1999/xlink" xlink:type="simple"><person-group><name name-style="western"><surname>Fowler</surname><given-names>HW</given-names></name></person-group> (<year>1976</year>) <article-title>A Catalog of World Fishes (XXV).</article-title><source>Quarterly Journal of the Taiwan Museum</source><volume>29</volume>(<issue>3&amp;4</issue>): <fpage>277</fpage>–<lpage>396</lpage>.</mixed-citation></ref><ref id="B44"><mixed-citation xmlns:xlink="http://www.w3.org/1999/xlink" xlink:type="simple"><person-group><name name-style="western"><surname>Eschmeyer</surname><given-names>WN</given-names></name></person-group> (<role>Ed</role>) (<year>2011</year>) <article-title>Catalog of Fishes.</article-title><publisher-name>California Academy of Sciences</publisher-name>. Electronic version <ext-link ext-link-type="uri" xlink:href="http://research.calacademy.org/research/ichthyology/catalog/fishcatmain.asp" xlink:type="simple">http://research.calacademy.org/research/ichthyology/catalog/fishcatmain.asp</ext-link><comment>[14 July 2011]</comment></mixed-citation></ref><ref id="B42"><mixed-citation xmlns:xlink="http://www.w3.org/1999/xlink" xlink:type="simple"><person-group><name name-style="western"><surname>Ekmekçi</surname><given-names>FG</given-names></name><name name-style="western"><surname>Banarescu</surname><given-names>P</given-names></name></person-group> (<year>1998</year>) <article-title>A revision of the generic position of <italic>Barynotus (Systomus) verhoeffi</italic>, and the validity of the genera <italic>Carasobarbus</italic>, <italic>Kosswigobarbus</italic> and <italic>Mesopotamichthys</italic> (Pisces, Cyprinidae).</article-title><source>Folia Zoologica</source><volume>47</volume> (Suppl. <supplement>1</supplement>): <fpage>87</fpage>–<lpage>96</lpage>.</mixed-citation></ref><ref id="B94"><mixed-citation xmlns:xlink="http://www.w3.org/1999/xlink" xlink:type="simple"><person-group><name name-style="western"><surname>Tsigenopoulos</surname><given-names>CS</given-names></name><name name-style="western"><surname>Kasapidis</surname><given-names>P</given-names></name><name name-style="western"><surname>Berrebi</surname><given-names>P</given-names></name></person-group> (<year>2010</year>) <article-title>Phylogenetic relationships of hexaploid large-sized barbs (genus <italic>Labeobarbus</italic>, Cyprinidae) based on mtDNA data.</article-title><source>Molecular Phylogenetics and Evolution</source><volume>56</volume>(<issue>2</issue>): <fpage>851</fpage>-<lpage>856</lpage>. doi: <ext-link ext-link-type="uri" xlink:href="http://dx.doi.org/10.1016/j.ympev.2010.02.006" xlink:type="simple">10.1016/j.ympev.2010.02.006</ext-link></mixed-citation></ref></ref-list></tp:taxon-treatment>
