# Supplementary material for: Taxonomic revision of the genus Carasobarbus Karaman, 1971 (Actinopterygii, Cyprinidae)
Source: Zookeys. 2013 Oct 3;(339):1–53. doi: 10.3897/zookeys.339.4903 (PMC3800827; doi:10.3897/zookeys.339.4903)
Supplement: XML Treatment for Carasobarbus fritschii [file zookeys.339.4903-treatment6.xml]

<!DOCTYPE tp:taxon-treatment
  PUBLIC "-//TaxonX//DTD Taxonomic Treatment Publishing DTD v0 20100105//EN" "tax-treatment-NSO.dtd">
<tp:taxon-treatment xmlns:tp="http://www.plazi.org/taxpub"><tp:treatment-meta><mixed-citation publication-type="journal"><person-group><name><surname>Borkenhagen</surname><given-names>Kai</given-names></name><name><surname>Krupp</surname><given-names>Friedhelm</given-names></name></person-group><article-title>Taxonomic revision of the genus <italic>Carasobarbus</italic> Karaman, 1971 (Actinopterygii, Cyprinidae)</article-title><source>Zookeys</source><day>3</day><month>10</month><year>2013</year><volume>2013</volume><issue>339</issue><fpage>1</fpage><lpage>53</lpage><pub-id pub-id-type="doi">10.3897/zookeys.339.4903</pub-id></mixed-citation></tp:treatment-meta><tp:nomenclature><tp:taxon-name>
                        <tp:taxon-name-part taxon-name-part-type="genus">Carasobarbus</tp:taxon-name-part>
                        <tp:taxon-name-part taxon-name-part-type="species">fritschii</tp:taxon-name-part>
                        <object-id xmlns:xlink="http://www.w3.org/1999/xlink" xlink:type="simple">http://species-id.net/wiki/Carasobarbus_fritschii</object-id>
                    </tp:taxon-name><tp:taxon-authority>(Günther, 1874)</tp:taxon-authority><tp:taxon-status xmlns:xlink="http://www.w3.org/1999/xlink" xlink:type="simple">comb. n.</tp:taxon-status><tp:nomenclature-citation-list><tp:nomenclature-citation><tp:taxon-name>Barbus fritschii</tp:taxon-name><comment><xref ref-type="bibr" rid="B54">Günther 1874</xref>: 231.</comment></tp:nomenclature-citation><tp:nomenclature-citation><tp:taxon-name>Barbus rothschildi</tp:taxon-name><comment><xref ref-type="bibr" rid="B55">Günther 1901</xref>: 368.</comment></tp:nomenclature-citation><tp:nomenclature-citation><tp:taxon-name>Barbus riggenbachi</tp:taxon-name><comment><xref ref-type="bibr" rid="B56">Günther 1902</xref>: 447.</comment></tp:nomenclature-citation><tp:nomenclature-citation><tp:taxon-name>Capoeta atlantica</tp:taxon-name><comment><xref ref-type="bibr" rid="B22">Boulenger 1902</xref>: 124.</comment></tp:nomenclature-citation><tp:nomenclature-citation><tp:taxon-name>Capoeta waldoi</tp:taxon-name><comment><xref ref-type="bibr" rid="B22">Boulenger 1902</xref>: 124.</comment></tp:nomenclature-citation><tp:nomenclature-citation><tp:taxon-name>Barbus paytonii</tp:taxon-name><comment><xref ref-type="bibr" rid="B24">Boulenger 1911</xref>: 82.</comment></tp:nomenclature-citation></tp:nomenclature-citation-list></tp:nomenclature><tp:treatment-sec sec-type="Material"><title>Material.</title><p><bold>Type material.</bold> Syntypes of <italic><tp:taxon-name>Barbus fritschii</tp:taxon-name></italic>: BMNH 1874.1.30:27-31, 5, Morocco, Oued Ksob in Oued Igrounzar drainage [<named-content xmlns:xlink="http://www.w3.org/1999/xlink" content-type="dwc:verbatimCoordinates" xlink:type="simple">31°28'59"N, 9°46'3"W</named-content>], K. v. Fritsch and J. Rein, 1872.</p><p>Syntypes of <italic><tp:taxon-name>Barbus paytonii</tp:taxon-name></italic>: BMNH 1903.10.29:17-20, 7, Morocco, Oued Oum er Rbia [<named-content xmlns:xlink="http://www.w3.org/1999/xlink" content-type="dwc:verbatimCoordinates" xlink:type="simple">33°19'40"N, 8°20'2"W</named-content>], F. W. Riggenbach.</p><p>Syntypes <italic><tp:taxon-name>Barbus riggenbachi</tp:taxon-name></italic>: BMNH 1902.7.28:20-21, 2, Morocco, Oued Oum er Rbia [<named-content xmlns:xlink="http://www.w3.org/1999/xlink" content-type="dwc:verbatimCoordinates" xlink:type="simple">33°19'40"N, 8°20'2"W</named-content>], F. W. Riggenbach. - BMNH 1902.7.28:19, 1, Morocco, Oued Talmest [<named-content xmlns:xlink="http://www.w3.org/1999/xlink" content-type="dwc:verbatimCoordinates" xlink:type="simple">31°52'15"N, 9°18'31"W</named-content>], F. W. Riggenbach.</p><p>Syntypes <italic><tp:taxon-name>Barbus rothschildi</tp:taxon-name></italic>: BMNH 1901.7.26:6-7, 2, Morocco, Oued Oum er Rbia [<named-content xmlns:xlink="http://www.w3.org/1999/xlink" content-type="dwc:verbatimCoordinates" xlink:type="simple">33°19'40"N, 8°20'2"W</named-content>], E. Hartert.</p><p>Syntypes of <italic><tp:taxon-name>Capoeta atlantica</tp:taxon-name></italic>: BMNH 1902.1.4:18-19, 2, Morocco, Oued Nfis at Trigadir-el-hor (Tagadirt n’Bour?) [<named-content xmlns:xlink="http://www.w3.org/1999/xlink" content-type="dwc:verbatimCoordinates" xlink:type="simple">31°9'21"N, 8°6'2"W</named-content>], E. G. B. Meade-Waldo.</p><p>Syntypes of <italic><tp:taxon-name>Capoeta waldoi</tp:taxon-name></italic>: BMNH 1902.1.4:16-17, 2, Morocco, Oued Nfis at Trigadir-el-hor (Tagadirt n’Bour?) [<named-content xmlns:xlink="http://www.w3.org/1999/xlink" content-type="dwc:verbatimCoordinates" xlink:type="simple">31°9'21"N, 8°6'2"W</named-content>], E. G. B. Meade-Waldo.</p><!--PageBreak--><p><bold>Non-type material.</bold> Oued al Maleh drainage. SMF 33412, 5; SMF 33510, 1; SMF 33511, 1; SMF 33512, 1, Morocco, Oued al Maleh above the dam (<named-content xmlns:xlink="http://www.w3.org/1999/xlink" content-type="dwc:verbatimCoordinates" xlink:type="simple">33°33'53"N, 7°22'3"W</named-content>), K. Borkenhagen and J. Freyhof, 19 Apr 2011. - MNHN 1919-0365, 1; MNHN 1919-0366, 1, Morocco, Oued Bou Asseïla near Chaouia [<named-content xmlns:xlink="http://www.w3.org/1999/xlink" content-type="dwc:verbatimCoordinates" xlink:type="simple">33°19'34"N, 7°16'46"W</named-content>], H. Millet, 1919.</p><p>Oued Bou Regreg drainage. MNHN 1939-0124, 1, Morocco, Oued Akrech [<named-content xmlns:xlink="http://www.w3.org/1999/xlink" content-type="dwc:verbatimCoordinates" xlink:type="simple">33°56'7"N, 6°47'41"W</named-content>], J. M. Pérès, 1939. - SMF 33411, 10; SMF 33503, 1; SMF 33504, 1; SMF 33505, 1, Morocco, Oued Korifla above the dam lake (<named-content xmlns:xlink="http://www.w3.org/1999/xlink" content-type="dwc:verbatimCoordinates" xlink:type="simple">33°44'0"N, 6°43'43"W</named-content>), K. Borkenhagen and J. Freyhof, 18 Apr 2011.</p><p>Oued Igrounzar drainage. BMNH 1889.7.19:9, 1, Morocco, near Essaouira [<named-content xmlns:xlink="http://www.w3.org/1999/xlink" content-type="dwc:verbatimCoordinates" xlink:type="simple">31°30'45"N, 9°46'12"W</named-content>], C. Payton. - SMF 636, 4; SMF 952, 6, Morocco, Oued Ksob [<named-content xmlns:xlink="http://www.w3.org/1999/xlink" content-type="dwc:verbatimCoordinates" xlink:type="simple">31°28'59"N, 9°46'3"W</named-content>], K. v. Fritsch and J. Rein, 1872. - SMF 33405, 19; SMF 33446, 1; SMF 33450, 1; SMF 33451, 1, Morocco, Oued Ksob near Essaouira (<named-content xmlns:xlink="http://www.w3.org/1999/xlink" content-type="dwc:verbatimCoordinates" xlink:type="simple">31°28'0"N, 9°45'32"W</named-content>), A. Azeroual et al., 11 Apr 2011. - SMF 33388, 1; SMF 33389, 1; SMF 33390, 1; SMF 33404, 20, Oued Igrounzar between Ounara and El Ghazouane (<named-content xmlns:xlink="http://www.w3.org/1999/xlink" content-type="dwc:verbatimCoordinates" xlink:type="simple">31°27'21"N, 9°41'4"W</named-content>), A. Azeroual et al., 10 Apr 2011. - SMF 33406, 2, Oued Igrounzar near El Khemis des Meskala (<named-content xmlns:xlink="http://www.w3.org/1999/xlink" content-type="dwc:verbatimCoordinates" xlink:type="simple">31°21'31"N, 9°24'20"W</named-content>), A. Azeroual et al., 11 Apr 2011.</p><p>Oued Iqem drainage. SMF 33509, 1, Morocco, Oued Iqem near Skhirat (<named-content xmlns:xlink="http://www.w3.org/1999/xlink" content-type="dwc:verbatimCoordinates" xlink:type="simple">33°53'22"N, 6°59'56"W</named-content>), K. Borkenhagen and J. Freyhof, 19 Apr 2011.</p><p>Oued Kiss drainge. MNHN 1924-0174, 1, Algeria, Oued Kiss at Marsa Ben Mehid (<named-content xmlns:xlink="http://www.w3.org/1999/xlink" content-type="dwc:verbatimCoordinates" xlink:type="simple">35°4'59"N, 2°10'1"W</named-content>), C. A. Alluaud, 1924.</p><p>Oued Moulouya drainage. SMF 33407, 8; SMF 33408, 4; SMF 33479, 1; SMF 33481, 1; SMF 33484, 1, Morocco, Oued Za near Guefaït (<named-content xmlns:xlink="http://www.w3.org/1999/xlink" content-type="dwc:verbatimCoordinates" xlink:type="simple">34°13'36"N, 2°23'34"W</named-content>), K. Borkenhagen and J. Freyhof, 15 Apr 2011. - MNHN 1926-0070, 1, Morocco, Oued Melloulou near Guercif [<named-content xmlns:xlink="http://www.w3.org/1999/xlink" content-type="dwc:verbatimCoordinates" xlink:type="simple">34°13'32"N, 3°21'13"W</named-content>], P. M. Pallary, 1926. - NMW 19533, 1, Morocco, Ras el Aïn near Aïn Beni Mathar (=Berguent) [<named-content xmlns:xlink="http://www.w3.org/1999/xlink" content-type="dwc:verbatimCoordinates" xlink:type="simple">34°0'41"N, 2°1'47"W</named-content>], F. Werner. - NMW 19532, 1, Morocco, Oued Za [<named-content xmlns:xlink="http://www.w3.org/1999/xlink" content-type="dwc:verbatimCoordinates" xlink:type="simple">32°57'0"N, 5°12'0"W</named-content>], F. Werner.</p><p>Oued Oum er Rbia drainage. BMNH 1902.7.28:22-26, 5, Morocco, Oued Oum er Rbia [<named-content xmlns:xlink="http://www.w3.org/1999/xlink" content-type="dwc:verbatimCoordinates" xlink:type="simple">33°19'40"N, 8°20'2"W</named-content>], F. Riggenbach. - BMNH 1903.7.1:8, 2, Morocco, El Jadida [<named-content xmlns:xlink="http://www.w3.org/1999/xlink" content-type="dwc:verbatimCoordinates" xlink:type="simple">33°15'18"N, 8°30'22"W</named-content>], F. Riggenbach. - MNHN 1927-0099, 1; MNHN 1927-0100, 1; MNHN 1989-0535, 1, Morocco, Oued Oum er Rbia near Khenifra [<named-content xmlns:xlink="http://www.w3.org/1999/xlink" content-type="dwc:verbatimCoordinates" xlink:type="simple">32°56'21"N, 5°40'7"W</named-content>], A. Gruvel and R. Dollfus, 1927. - MNHN 1928-0054, 1; MNHN 1928-0055, 1, Morocco, Oued Oum er Rbia near Khenifra [<named-content xmlns:xlink="http://www.w3.org/1999/xlink" content-type="dwc:verbatimCoordinates" xlink:type="simple">32°56'21"N, 5°40'7"W</named-content>], P. Pallary, 1928. - SMF 33513, 1; SMF 33514, 1; SMF 33515, 1, Morocco, Oued Oum er Rbia near Boulaouane (<named-content xmlns:xlink="http://www.w3.org/1999/xlink" content-type="dwc:verbatimCoordinates" xlink:type="simple">32°51'33"N, 8°2'41"W</named-content>), K. Borkenhagen and J. Freyhof, 20 Apr 2011. - SMF 33344, 1; SMF 33345, 1; SMF 33346, 1; SMF 33394, 12, Morocco, Oued Srou at bridge between Tighassaline and Khenifra (<named-content xmlns:xlink="http://www.w3.org/1999/xlink" content-type="dwc:verbatimCoordinates" xlink:type="simple">32°49'51"N, 5°36'36"W</named-content>), A. Azeroual et al., 7 Apr 2011. - SMF 33360, 1; SMF 33361, 1; SMF 33362, 1; SMF 33395, 17, Morocco, Oued Derra near Oulad Yaïch (<named-content xmlns:xlink="http://www.w3.org/1999/xlink" content-type="dwc:verbatimCoordinates" xlink:type="simple">32°26'23"N, 6°19'24"W</named-content>), A. Azeroual et al., 9 Apr 2011. - SMF 33363, 1; SMF 33364, 1; SMF 33365, 1; SMF 33397, 22, Morocco, Oued Oum er Rbia (<named-content xmlns:xlink="http://www.w3.org/1999/xlink" content-type="dwc:verbatimCoordinates" xlink:type="simple">32°18'53"N, 6°54'33"W</named-content>), A. Azeroual et al., 9 Apr 2011.</p><!--PageBreak--><p>Oued Sebou drainage. SMF 33410, 9; SMF 33494, 1; SMF 33495, 1; SMF 33496, 1, Morocco, Oued Ouergha between Sidi Qacem and Ouazzane (<named-content xmlns:xlink="http://www.w3.org/1999/xlink" content-type="dwc:verbatimCoordinates" xlink:type="simple">34°27'52"N, 5°30'39"W</named-content>), K. Borkenhagen and J. Freyhof, 17 Apr 2011. - MNHN 1939-0125, 1; MNHN 1939-0126, 1; MNHN 1939-0127, 1, Morocco, El Gharb [<named-content xmlns:xlink="http://www.w3.org/1999/xlink" content-type="dwc:verbatimCoordinates" xlink:type="simple">34°25'N, 6°20'W</named-content>], J. M. Pérès, 1939. - MNHN 1939-0122, 2; MNHN 1939-0123, 2; MNHN 1939-0145, 1, Morocco, Oued Sebou [<named-content xmlns:xlink="http://www.w3.org/1999/xlink" content-type="dwc:verbatimCoordinates" xlink:type="simple">34°15'53"N, 6°41'5"W</named-content>], J. M. Pérès, 1939. - SMF 33409, 15; SMF 33489, 1; SMF 33491, 1; SMF 33493, 1, Morocco, Oued Lahdar near Taza (<named-content xmlns:xlink="http://www.w3.org/1999/xlink" content-type="dwc:verbatimCoordinates" xlink:type="simple">34°14'35"N, 4°3'55"W</named-content>), K. Borkenhagen and J. Freyhof, 16 Apr 2011. - MNHN 1924-0191, 3, Morocco, Oued Beth near Dar Bel Hamri [<named-content xmlns:xlink="http://www.w3.org/1999/xlink" content-type="dwc:verbatimCoordinates" xlink:type="simple">34°11'14"N, 5°57'54"W</named-content>], C. A. Alluaud, 1924. - MNHN 1920-0061, 1; MNHN 1920-0062, 1, Morocco, Oued Bou Hellou [<named-content xmlns:xlink="http://www.w3.org/1999/xlink" content-type="dwc:verbatimCoordinates" xlink:type="simple">34°9'19"N, 4°25'33"W</named-content>], P. M. Pallary, 1920. - MNHN 1922-0065, 1, Morocco, Moulay Yacoub [<named-content xmlns:xlink="http://www.w3.org/1999/xlink" content-type="dwc:verbatimCoordinates" xlink:type="simple">34°5'17"N, 5°10'54"W</named-content>], C. A. Alluaud, 1922. - MNHN 1920-0202, 1, Morocco, Faraoun near Volubilis [<named-content xmlns:xlink="http://www.w3.org/1999/xlink" content-type="dwc:verbatimCoordinates" xlink:type="simple">34°4'25"N, 5°33'25"W</named-content>], C. A. Alluaud, 1920. - MNHN 1939-0128, 1; MNHN 1939-0129, 1, El Mabbabat [?], J. M. Pérès, 1939.</p><p>Oued Tennsift drainage. BMNH 1904.11.28:60, 1; BMNH 1905.11.28:60-63 and BMNH 1904.11.28:57-58, 6, Morocco, Oued Chichaoua [<named-content xmlns:xlink="http://www.w3.org/1999/xlink" content-type="dwc:verbatimCoordinates" xlink:type="simple">31°43'48"N, 8°49'48"W</named-content>], F. Riggenbach. - MNHN 1919-0379, 1; MNHN 1919-0380, 1; MNHN 1919-0381, 1; MNHN 1919-0382, 1, Morocco, Oued Nfis near Dar Goundafi [<named-content xmlns:xlink="http://www.w3.org/1999/xlink" content-type="dwc:verbatimCoordinates" xlink:type="simple">31°43'41"N, 8°21'1"W</named-content>], P. M. Pallary, 1919. - MNHN 1988-1146, 4, Morocco, Oued Nfis [<named-content xmlns:xlink="http://www.w3.org/1999/xlink" content-type="dwc:verbatimCoordinates" xlink:type="simple">31°43'41"N, 8°21'1"W</named-content>], Goubier, VI.1988. - MNHN 1922-0066, 1; MNHN 1922-0067, 1; MNHN 1922-0068, 1, Morocco, Oued Chichaoua near Chichaoua [<named-content xmlns:xlink="http://www.w3.org/1999/xlink" content-type="dwc:verbatimCoordinates" xlink:type="simple">31°32'37"N, 8°45'46"W</named-content>], C. A. Alluaud, 1922. - SMF 33371, 1; SMF 33372, 1; SMF 33373, 1; SMF 33374, 1; SMF 33398, 3, Morocco, Oued Nfis near Tameslouht (<named-content xmlns:xlink="http://www.w3.org/1999/xlink" content-type="dwc:verbatimCoordinates" xlink:type="simple">31°27'2"N, 8°8'22"W</named-content>), A. Azeroual et al., 10 Apr 2011. - SMF 33378, 1; SMF 33379, 1; SMF 33380, 1; SMF 33399, 14; SMF 33403, 22, Morocco, Oued Nfis near Ouirgane (<named-content xmlns:xlink="http://www.w3.org/1999/xlink" content-type="dwc:verbatimCoordinates" xlink:type="simple">31°13'24"N, 8°6'50"W</named-content>), A. Azeroual et al., 10 Apr 2011. - MNHN 1925-0371, 1, Morocco, Oued Nfis near Ouirgane [<named-content xmlns:xlink="http://www.w3.org/1999/xlink" content-type="dwc:verbatimCoordinates" xlink:type="simple">31°10'40"N, 8°4'24"W</named-content>], J. Pellegrin, 1925.</p></tp:treatment-sec><tp:treatment-sec sec-type="Diagnosis"><title>Diagnosis.</title><p>Two pairs of barbels, 30 to 39 scales in the lateral line and 14 to 20 scales around the least circumference of the caudal peduncle; dorsal fin usually shorter than anal fin and more than 15 % of its last unbranched ray flexible, dorsal profile of the head convex.</p></tp:treatment-sec><tp:treatment-sec sec-type="Description"><title>Description.</title><p>The body is of moderate height and sometimes has a small nuchal hump in larger specimens. The head is round with a convex dorsal profile and convex or straight ventral profile (<xref ref-type="fig" rid="F16">Figs 16</xref>, <xref ref-type="fig" rid="F17">17</xref>). The head length is shorter than the body depth (<xref ref-type="fig" rid="F12">Fig. 12</xref>), the mouth is inferior with two pairs of barbels (<xref ref-type="table" rid="T2">Table 2</xref>). The lower lip is crescent shaped and sometimes weakly keratinised. The eyes are in the anterior half of the head. The morphometric characters are summarised in <xref ref-type="table" rid="T1">Table 1</xref>.</p><fig id="F16" position="float" orientation="portrait"><label>Figure 16.</label><caption><p><italic><tp:taxon-name>Carasobarbus fritschii</tp:taxon-name></italic>, syntype (BMNH 1874.1.30:27-31) from Oued Ksob, <sup>©</sup> The Natural History Museum, London.</p></caption><graphic xmlns:xlink="http://www.w3.org/1999/xlink" xlink:href="ZooKeys-339-001-g016.jpg" position="float" orientation="portrait" xlink:type="simple"/></fig><fig id="F17" position="float" orientation="portrait"><label>Figure 17.</label><caption><p><italic><tp:taxon-name>Carasobarbus fritschii</tp:taxon-name></italic>, from Oued Ksob.</p></caption><graphic xmlns:xlink="http://www.w3.org/1999/xlink" xlink:href="ZooKeys-339-001-g017.jpg" position="float" orientation="portrait" xlink:type="simple"/></fig><p>The dorsal fin is short and weakly ossified and more than 15 % of the length of its last unbranched ray is flexible. Its last unbranched ray is about as long as the head (<xref ref-type="fig" rid="F4">Fig. 4</xref>). It usually has four unbranched and seven to 10 branched rays (<xref ref-type="table" rid="T3">Table 3</xref>). The anal fin usually has three unbranched and five or six branched rays (<xref ref-type="table" rid="T4">Table 4</xref>). Its length is rather variable in adult specimens. It reaches the base of the caudal fin in some specimens.</p><!--PageBreak--><p><italic><tp:taxon-name>Carasobarbus fritschii</tp:taxon-name></italic> has 30 to 39 scales in the lateral line (<xref ref-type="table" rid="T5">Table 5</xref>), usually 5.5 scales above the lateral line (<xref ref-type="table" rid="T6">Table 6</xref>), usually 4.5 or 5.5 scales below the lateral line (<xref ref-type="table" rid="T7">Table 7</xref>), and 14 to 20 scales around the least circumference of the caudal peduncle (<xref ref-type="table" rid="T8">Table 8</xref>). The scales are shown in <xref ref-type="fig" rid="F5">Fig. 5</xref>.</p><p>The pharyngeal teeth count is 2.3.4-4.3.2 in two specimens, 2.3.4- in one specimen and -4.3.2 in eight specimens. Pharyngeal teeth are hooked at their tips (<xref ref-type="fig" rid="F6">Fig. 6</xref>).</p><p>Live specimens are silvery and usually have a dark longitudinal band above the lateral line. Fins are hyaline to slightly orange (<xref ref-type="fig" rid="F17">Fig. 17</xref>). Ethanol-preserved specimens are yellow-brown, the back is usually distinctly darker than the belly and flanks.</p><p>The maximum length observed in the material available is 180 mm SL.</p><!--PageBreak--><p><italic><tp:taxon-name>Carasobarbus fritschii</tp:taxon-name></italic> differs from all congeners except <italic><tp:taxon-name>Carasobarbus exulatus</tp:taxon-name></italic> and <italic><tp:taxon-name>Carasobarbus harterti</tp:taxon-name></italic> in having nine instead of 10 branched dorsal-fin rays. It differs from <italic><tp:taxon-name>Carasobarbus exulatus</tp:taxon-name></italic> in having 30 to 39 scales in the lateral line vs. 26 to 32 and modally 16 scales around the least circumference of the caudal peduncle vs. 12. It differs from <italic><tp:taxon-name>Carasobarbus harterti</tp:taxon-name></italic> in having a convex dorsal head profile and a last unbranched dorsal-fin ray that is weakly ossified and flexible for more than 15 % of its length vs. a straight dorsal head profile and a strongly ossified last unbranched dorsal-fin ray that is flexible in less than 15 % of its length.</p></tp:treatment-sec><tp:treatment-sec sec-type="Distribution"><title>Distribution.</title><p><italic><tp:taxon-name>Carasobarbus fritschii</tp:taxon-name></italic> is widespread and abundant in Northern and Central Morocco (<xref ref-type="fig" rid="F18">Fig. 18</xref>). It occurs in the Oued al Maleh, Oued Bou Regreg, Oued Igrounzar, Oued Moulouya, Oued Oum er Rbia, Oued Sebou and Oued Tennsift drainage systems, and in numerous small coastal rivers. Most records are from Morocco, but one specimen is from the Oued Kiss in Algeria.</p><fig id="F18" position="float" orientation="portrait"><label>Figure 18.</label><caption><p>Map of the distribution of <italic><tp:taxon-name>Carasobarbus fritschii</tp:taxon-name></italic> and <italic><tp:taxon-name>Carasobarbus harterti</tp:taxon-name></italic>.</p></caption><graphic xmlns:xlink="http://www.w3.org/1999/xlink" xlink:href="ZooKeys-339-001-g018.jpg" position="float" orientation="portrait" xlink:type="simple"/></fig></tp:treatment-sec><tp:treatment-sec sec-type="Habitats and biology"><title>Habitats and biology.</title><p><italic><tp:taxon-name>Carasobarbus fritschii</tp:taxon-name></italic> occurs in a wide range of running water courses and dam lakes.</p></tp:treatment-sec><tp:treatment-sec sec-type="Conservation status"><title>Conservation status.</title><p><italic><tp:taxon-name>Carasobarbus fritschii</tp:taxon-name></italic> is a hardy species and occurs in near-natural as well as heavily modified habitats. It is tolerant against pollution, damming and the presence of several exotic species (KB pers. obs.). The IUCN rates <italic><tp:taxon-name>Carasobarbus fritschii</tp:taxon-name></italic> as “Least Concern” and <italic><tp:taxon-name>Barbus paytonii</tp:taxon-name></italic> (which is treated as a junior synonym in this study) as “Vulnerable B2ab(iii)” (<xref ref-type="bibr" rid="B35">Crivelli 2006c</xref>, <xref ref-type="bibr" rid="B37">Crivelli 2006e</xref>). According to the latter assessment the population in the lower Oued Oum er Rbia is adversely affected by agricultural pollution (<xref ref-type="bibr" rid="B37">Crivelli 2006e</xref>).</p></tp:treatment-sec><tp:treatment-sec sec-type="Discussion"><title>Discussion.</title><!--PageBreak--><p><italic><tp:taxon-name>Carasobarbus fritschii</tp:taxon-name></italic> was described from the Oued Ksob as a member of the genus <italic><tp:taxon-name>Barbus</tp:taxon-name></italic> (<xref ref-type="bibr" rid="B54">Günther 1874</xref>). The same author described <italic><tp:taxon-name>Barbus rothschildi</tp:taxon-name></italic> from the Oued Oum er Rbia (<xref ref-type="bibr" rid="B55">Günther 1901</xref>). It is a junior synonym of <italic><tp:taxon-name>Carasobarbus fritschii</tp:taxon-name></italic>. One year later <xref ref-type="bibr" rid="B56">Günther (1902)</xref> described <italic><tp:taxon-name>Barbus riggenbachii</tp:taxon-name></italic> from Oued Oum er Rbia and Oued Talmest. It is a junior synonym of <italic><tp:taxon-name>Carasobarbus fritschii</tp:taxon-name></italic>. In the same year <italic><tp:taxon-name>Capoeta atlantica</tp:taxon-name></italic> and <italic><tp:taxon-name>Capoeta waldoi</tp:taxon-name></italic> were described from Oued Nfis (<xref ref-type="bibr" rid="B22">Boulenger 1902</xref>). These two species were placed into <italic><tp:taxon-name>Capoeta</tp:taxon-name></italic>, based on the keratinised lower lip that occurs in some specimens of <italic><tp:taxon-name>Carasobarbus fritschii</tp:taxon-name></italic>. Both are junior synonyms of <italic><tp:taxon-name>Carasobarbus fritschii</tp:taxon-name></italic>. <italic><tp:taxon-name>Barbus paytonii</tp:taxon-name></italic> was described from Oued Oum er Rbia (<xref ref-type="bibr" rid="B24">Boulenger 1911</xref>). It is a junior synonym of <italic><tp:taxon-name>Carasobarbus fritschii</tp:taxon-name></italic>. In the same publication Boulenger transferred <italic><tp:taxon-name>Capoeta waldoi</tp:taxon-name></italic> to the genus <italic><tp:taxon-name>Barbus</tp:taxon-name></italic>. The junior synonyms listed above were described, based on slight differences in mouth and lower lip shape or the degree of ossification of dorsal-fin rays. Sample sizes were usually very small. The examination of a large number of specimens revealed high variability and a continuous distribution of these characters. <xref ref-type="bibr" rid="B25">Boulenger (1919)</xref> transferred all species to the genus <italic><tp:taxon-name>Barbus</tp:taxon-name></italic> subgenus <italic><tp:taxon-name>Labeobarbus</tp:taxon-name></italic>, based on the possession of scales with parallel radii and an unserrated last unbranched dorsal-fin ray. <xref ref-type="bibr" rid="B88">Pellegrin (1919)</xref> listed the species in the genus <italic><tp:taxon-name>Barbus</tp:taxon-name></italic> but later (<xref ref-type="bibr" rid="B86">Pellegrin 1921</xref>, <xref ref-type="bibr" rid="B87">1939</xref>) accepted the subgenus <italic><tp:taxon-name>Labeobarbus</tp:taxon-name></italic>. <xref ref-type="bibr" rid="B87">Pellegrin (1939)</xref> synonymised  <italic><tp:taxon-name>Barbus riggenbachi</tp:taxon-name></italic> with <italic><tp:taxon-name>Barbus rothschildi</tp:taxon-name></italic> and did not list <italic><tp:taxon-name>Capoeta atlantica</tp:taxon-name></italic>. <xref ref-type="bibr" rid="B64">Karaman (1971)</xref> created the genus <italic><tp:taxon-name>Pseudotor</tp:taxon-name></italic> and synonymised <italic><tp:taxon-name>Capoeta atlantica</tp:taxon-name></italic> and <italic><tp:taxon-name>Capoeta waldoi</tp:taxon-name></italic> with <italic><tp:taxon-name>Pseudotor fritschii fritschii</tp:taxon-name></italic>. <xref ref-type="bibr" rid="B46">Fowler (1976)</xref> accepted all previously described species and transferred <italic><tp:taxon-name>Capoeta atlantica</tp:taxon-name></italic> and <italic><tp:taxon-name>Capoeta waldoi</tp:taxon-name></italic> to the genus <italic><tp:taxon-name>Varicorhinus</tp:taxon-name></italic>. <xref ref-type="bibr" rid="B18">Berrebi (1981)</xref> used the genus <italic><tp:taxon-name>Barbus</tp:taxon-name></italic> subgenus <italic><tp:taxon-name>Labeobarbus</tp:taxon-name></italic> and found no relevant differences between <italic><tp:taxon-name>Barbus fritschii</tp:taxon-name></italic> and <italic><tp:taxon-name>Barbus paytonii</tp:taxon-name></italic> in his morphometric and biochemical analysis. <xref ref-type="bibr" rid="B43">El Gharbi et al. (1993)</xref> highlighted the African distribution of the subgenus <italic><tp:taxon-name>Labeobarbus</tp:taxon-name></italic>. <xref ref-type="bibr" rid="B40">Doadrio (1994)</xref> and <xref ref-type="bibr" rid="B94">Tsigenopoulos et al. (2010)</xref> used <italic><tp:taxon-name>Labeobarbus</tp:taxon-name></italic>. Subsequent authors used the genus <italic><tp:taxon-name>Barbus</tp:taxon-name></italic> (<xref ref-type="bibr" rid="B10">Azeroual et al. 2000</xref>, <xref ref-type="bibr" rid="B77">Machordom and Doadrio 2001</xref>, <xref ref-type="bibr" rid="B76">Leggatt and Iwama 2003</xref>, <xref ref-type="bibr" rid="B32">Colli et al. 2009</xref>) or the provisional genus ‘<italic><tp:taxon-name>Barbus</tp:taxon-name></italic>’ (<xref ref-type="bibr" rid="B21">Borkenhagen et al. 2011</xref>). We transfer this species to the genus <italic><tp:taxon-name>Carasobarbus</tp:taxon-name></italic>, based on the possession of a smooth last unbranched dorsal-fin ray, modally nine branched dorsal-fin rays, six branched rays in the anal fin and shield-shaped scales with numerous parallel radii. Analysis of molecular genetic characters (<xref ref-type="bibr" rid="B41">Durand et al. 2002</xref>, <xref ref-type="bibr" rid="B94">Tsigenopoulos et al. 2010</xref>, KB unpublished data) support this decision.</p><p>The name of this species is frequently misspelled “<italic><tp:taxon-name>Barbus fritschi</tp:taxon-name></italic>”.</p><p>The ‘Catalog of Fishes’ lists SMF 636 and SMF 952 as types for <italic><tp:taxon-name>Carasobarbus fritschii</tp:taxon-name></italic> (<xref ref-type="bibr" rid="B44">Eschmeyer 2011</xref>). Both lots where collected by K. v. Fritsch and J. Rein in Oued Ksob in 1872, together with the types of ‘<italic><tp:taxon-name>Barbus</tp:taxon-name></italic>’ <italic>reinii</italic> Günther, 1874, <italic><tp:taxon-name>Luciobarbus nasus</tp:taxon-name></italic> (Günther, 1874) and the syntypes of <italic><tp:taxon-name>Carasobarbus fritschii</tp:taxon-name></italic>. SMF 636 contains seven specimens: one <italic><tp:taxon-name>Luciobarbus nasus</tp:taxon-name></italic>, one <italic><tp:taxon-name>Luciobarbus ksibi</tp:taxon-name></italic> (Boulenger, 1905), one ‘<italic><tp:taxon-name>Barbus</tp:taxon-name></italic>’ <italic>reinii</italic> and four <italic><tp:taxon-name>Carasobarbus fritschii</tp:taxon-name></italic>. SMF 952 contains eight specimens: two ‘<italic><tp:taxon-name>Barbus</tp:taxon-name></italic>’ <italic>reinii</italic> and six <italic><tp:taxon-name>Carasobarbus fritschii</tp:taxon-name></italic>. In the original description <xref ref-type="bibr" rid="B54">Günther (1874)</xref> did not state the number of type specimens on which he based the description of <italic><tp:taxon-name>Carasobarbus fritschii</tp:taxon-name></italic>, but in the same paper he described <italic><tp:taxon-name>Luciobarbus nasus</tp:taxon-name></italic> (as <italic><tp:taxon-name>Barbus nasus</tp:taxon-name></italic>), based on two specimens and ‘<italic><tp:taxon-name>Barbus</tp:taxon-name></italic>’ <italic>reinii</italic>, based on three specimens. It is likely that Günther never saw the lots SMF 636 and SMF 952, because all syntypes of <italic><tp:taxon-name>Luciobarbus nasus</tp:taxon-name></italic> and ‘<italic><tp:taxon-name>Barbus</tp:taxon-name></italic>’ <italic>reinii</italic> are in the BMNH. The collectors, K. v. Fritsch and J. Rein probably deposited these samples immediately in the SMF and we conclude that SMF 636 and SMF 952 are not part of the type series of <italic><tp:taxon-name>Carasobarbus fritschii</tp:taxon-name></italic>.</p><!--PageBreak--></tp:treatment-sec><tp:treatment-sec><!--Section generated to contain objects referenced in tp:taxon-treatment.--><fig id="F12" position="float" orientation="portrait"><label>Figure 12.</label><caption><p>Head length / body depth; TES = Tigris-Euphrates system.</p></caption><graphic xmlns:xlink="http://www.w3.org/1999/xlink" xlink:href="ZooKeys-339-001-g012.jpg" position="float" orientation="portrait" xlink:type="simple"/></fig><table-wrap id="T2" position="float" orientation="portrait"><label>Table 2.</label><caption><p>Number of pairs of barbels.</p></caption><table><tbody><tr><th rowspan="1" colspan="1"/><th rowspan="1" colspan="1"><bold>n</bold></th><th rowspan="1" colspan="1"><bold>1</bold></th><th rowspan="1" colspan="1"><bold>1,5</bold></th><th rowspan="1" colspan="1"><bold>2</bold></th></tr><tr><td rowspan="1" colspan="1"><italic><tp:taxon-name>Carasobarbus apoensis</tp:taxon-name></italic></td><td rowspan="1" colspan="1">65</td><td rowspan="1" colspan="1">63</td><td rowspan="1" colspan="1">1</td><td rowspan="1" colspan="1">1</td></tr><tr><td rowspan="1" colspan="1"><italic><tp:taxon-name>Carasobarbus canis</tp:taxon-name></italic></td><td rowspan="1" colspan="1">89</td><td rowspan="1" colspan="1">4</td><td rowspan="1" colspan="1">1</td><td rowspan="1" colspan="1">84</td></tr><tr><td rowspan="1" colspan="1"><italic><tp:taxon-name>Carasobarbus chantrei</tp:taxon-name></italic></td><td rowspan="1" colspan="1">157</td><td rowspan="1" colspan="1">5</td><td rowspan="1" colspan="1">6</td><td rowspan="1" colspan="1">146</td></tr><tr><td rowspan="1" colspan="1"><italic><tp:taxon-name>Carasobarbus exulatus</tp:taxon-name></italic></td><td rowspan="1" colspan="1">83</td><td rowspan="1" colspan="1"/><td rowspan="1" colspan="1"/><td rowspan="1" colspan="1">83</td></tr><tr><td rowspan="1" colspan="1"><italic><tp:taxon-name>Carasobarbus fritschii</tp:taxon-name></italic></td><td rowspan="1" colspan="1">299</td><td rowspan="1" colspan="1">2</td><td rowspan="1" colspan="1"/><td rowspan="1" colspan="1">297</td></tr><tr><td rowspan="1" colspan="1"><italic><tp:taxon-name>Carasobarbus harterti</tp:taxon-name></italic></td><td rowspan="1" colspan="1">30</td><td rowspan="1" colspan="1"/><td rowspan="1" colspan="1"/><td rowspan="1" colspan="1">30</td></tr><tr><td rowspan="1" colspan="1"><italic><tp:taxon-name>Carasobarbus kosswigi</tp:taxon-name></italic></td><td rowspan="1" colspan="1">23</td><td rowspan="1" colspan="1"/><td rowspan="1" colspan="1"/><td rowspan="1" colspan="1">23</td></tr><tr><td rowspan="1" colspan="1"><italic><tp:taxon-name>Carasobarbus luteus</tp:taxon-name></italic></td><td rowspan="1" colspan="1">421</td><td rowspan="1" colspan="1">365</td><td rowspan="1" colspan="1">9</td><td rowspan="1" colspan="1">47</td></tr><tr><td rowspan="1" colspan="1">Naband population</td><td rowspan="1" colspan="1">10</td><td rowspan="1" colspan="1"/><td rowspan="1" colspan="1"/><td rowspan="1" colspan="1">10</td></tr><tr><td rowspan="1" colspan="1"><italic><tp:taxon-name>Carasobarbus sublimus</tp:taxon-name></italic></td><td rowspan="1" colspan="1">18</td><td rowspan="1" colspan="1"/><td rowspan="1" colspan="1"/><td rowspan="1" colspan="1">18</td></tr></tbody></table></table-wrap><table-wrap id="T1" position="float" orientation="portrait"><label>Table 1.</label><caption><p>Comparison of morphometric characters of specimens between 50 mm SL and 150 mm SL. All measurements expressed as percentage of SL.</p></caption><table><tbody><tr><th rowspan="1" colspan="1"/><th rowspan="1" colspan="1"/><th rowspan="1" colspan="1"><bold>total length</bold></th><th rowspan="1" colspan="1"><bold>preanal length</bold></th><th rowspan="1" colspan="1"><bold>predorsal length</bold></th><th rowspan="1" colspan="1"><bold>preventral length</bold></th><th rowspan="1" colspan="1"><bold>head length</bold></th><th rowspan="1" colspan="1"><bold>caudal peduncle length</bold></th><th rowspan="1" colspan="1"><bold>body depth</bold></th><th rowspan="1" colspan="1"><bold>caudal peduncle depth</bold></th><th rowspan="1" colspan="1"><bold>dorsal fin length</bold></th><th rowspan="1" colspan="1"><bold>pectoral fin length</bold></th><th rowspan="1" colspan="1"><bold>ventral fin length</bold></th><th rowspan="1" colspan="1"><bold>anal fin length</bold></th><th rowspan="1" colspan="1"><bold>dorsal-fin base length</bold></th><th rowspan="1" colspan="1"><bold>anal-fin base length</bold></th><th rowspan="1" colspan="1"><bold>anterior barbel length</bold></th><th rowspan="1" colspan="1"><bold>posterior barbel length</bold></th><th rowspan="1" colspan="1"><bold>eye diameter</bold></th><th rowspan="1" colspan="1"><bold>mouth width</bold></th><th rowspan="1" colspan="1"><bold>interorbital distance</bold></th></tr><tr><td rowspan="4" colspan="1"><italic><tp:taxon-name>Carasobarbus apoensis</tp:taxon-name></italic></td><td rowspan="1" colspan="1">max</td><td rowspan="1" colspan="1">130.5</td><td rowspan="1" colspan="1">81.0</td><td rowspan="1" colspan="1">55.8</td><td rowspan="1" colspan="1">57.9</td><td rowspan="1" colspan="1">31.2</td><td rowspan="1" colspan="1">18.1</td><td rowspan="1" colspan="1">32.6</td><td rowspan="1" colspan="1">12.3</td><td rowspan="1" colspan="1">24.5</td><td rowspan="1" colspan="1">22.6</td><td rowspan="1" colspan="1">20.0</td><td rowspan="1" colspan="1">21.3</td><td rowspan="1" colspan="1">19.4</td><td rowspan="1" colspan="1">10.8</td><td rowspan="1" colspan="1">0.0</td><td rowspan="1" colspan="1">6.6</td><td rowspan="1" colspan="1">8.1</td><td rowspan="1" colspan="1">9.0</td><td rowspan="1" colspan="1">10.5</td></tr><tr><td rowspan="1" colspan="1">min</td><td rowspan="1" colspan="1">121.0</td><td rowspan="1" colspan="1">76.3</td><td rowspan="1" colspan="1">48.5</td><td rowspan="1" colspan="1">51.3</td><td rowspan="1" colspan="1">26.5</td><td rowspan="1" colspan="1">11.8</td><td rowspan="1" colspan="1">25.4</td><td rowspan="1" colspan="1">10.2</td><td rowspan="1" colspan="1">16.7</td><td rowspan="1" colspan="1">18.1</td><td rowspan="1" colspan="1">16.9</td><td rowspan="1" colspan="1">16.8</td><td rowspan="1" colspan="1">15.1</td><td rowspan="1" colspan="1">7.2</td><td rowspan="1" colspan="1">0.0</td><td rowspan="1" colspan="1">2.4</td><td rowspan="1" colspan="1">5.5</td><td rowspan="1" colspan="1">5.7</td><td rowspan="1" colspan="1">8.1</td></tr><tr><td rowspan="1" colspan="1">med</td><td rowspan="1" colspan="1">126.0</td><td rowspan="1" colspan="1">78.8</td><td rowspan="1" colspan="1">53.1</td><td rowspan="1" colspan="1">53.9</td><td rowspan="1" colspan="1">28.8</td><td rowspan="1" colspan="1">14.2</td><td rowspan="1" colspan="1">29.1</td><td rowspan="1" colspan="1">11.1</td><td rowspan="1" colspan="1">21.1</td><td rowspan="1" colspan="1">20.2</td><td rowspan="1" colspan="1">18.1</td><td rowspan="1" colspan="1">18.8</td><td rowspan="1" colspan="1">17.3</td><td rowspan="1" colspan="1">8.8</td><td rowspan="1" colspan="1">0.0</td><td rowspan="1" colspan="1">4.8</td><td rowspan="1" colspan="1">6.3</td><td rowspan="1" colspan="1">7.4</td><td rowspan="1" colspan="1">9.5</td></tr><tr><td rowspan="1" colspan="1">n</td><td rowspan="1" colspan="1">41</td><td rowspan="1" colspan="1">43</td><td rowspan="1" colspan="1">44</td><td rowspan="1" colspan="1">44</td><td rowspan="1" colspan="1">44</td><td rowspan="1" colspan="1">44</td><td rowspan="1" colspan="1">44</td><td rowspan="1" colspan="1">44</td><td rowspan="1" colspan="1">42</td><td rowspan="1" colspan="1">44</td><td rowspan="1" colspan="1">44</td><td rowspan="1" colspan="1">43</td><td rowspan="1" colspan="1">44</td><td rowspan="1" colspan="1">44</td><td rowspan="1" colspan="1">0</td><td rowspan="1" colspan="1">44</td><td rowspan="1" colspan="1">44</td><td rowspan="1" colspan="1">44</td><td rowspan="1" colspan="1">44</td></tr><tr><td rowspan="4" colspan="1"><italic><tp:taxon-name>Carasobarbus canis</tp:taxon-name></italic></td><td rowspan="1" colspan="1">max</td><td rowspan="1" colspan="1">132.6</td><td rowspan="1" colspan="1">82.1</td><td rowspan="1" colspan="1">56.4</td><td rowspan="1" colspan="1">58.0</td><td rowspan="1" colspan="1">32.4</td><td rowspan="1" colspan="1">17.2</td><td rowspan="1" colspan="1">31.2</td><td rowspan="1" colspan="1">12.6</td><td rowspan="1" colspan="1">30.7</td><td rowspan="1" colspan="1">24.4</td><td rowspan="1" colspan="1">21.9</td><td rowspan="1" colspan="1">22.3</td><td rowspan="1" colspan="1">20.5</td><td rowspan="1" colspan="1">10.1</td><td rowspan="1" colspan="1">3.9</td><td rowspan="1" colspan="1">6.3</td><td rowspan="1" colspan="1">9.0</td><td rowspan="1" colspan="1">8.8</td><td rowspan="1" colspan="1">9.6</td></tr><tr><td rowspan="1" colspan="1">min</td><td rowspan="1" colspan="1">121.2</td><td rowspan="1" colspan="1">75.0</td><td rowspan="1" colspan="1">47.8</td><td rowspan="1" colspan="1">50.9</td><td rowspan="1" colspan="1">26.2</td><td rowspan="1" colspan="1">12.5</td><td rowspan="1" colspan="1">26.7</td><td rowspan="1" colspan="1">9.9</td><td rowspan="1" colspan="1">18.0</td><td rowspan="1" colspan="1">18.4</td><td rowspan="1" colspan="1">16.1</td><td rowspan="1" colspan="1">14.9</td><td rowspan="1" colspan="1">16.8</td><td rowspan="1" colspan="1">7.0</td><td rowspan="1" colspan="1">0.7</td><td rowspan="1" colspan="1">2.3</td><td rowspan="1" colspan="1">5.4</td><td rowspan="1" colspan="1">6.2</td><td rowspan="1" colspan="1">7.1</td></tr><tr><td rowspan="1" colspan="1">med</td><td rowspan="1" colspan="1">126.3</td><td rowspan="1" colspan="1">78.4</td><td rowspan="1" colspan="1">51.6</td><td rowspan="1" colspan="1">54.3</td><td rowspan="1" colspan="1">29.1</td><td rowspan="1" colspan="1">14.8</td><td rowspan="1" colspan="1">28.9</td><td rowspan="1" colspan="1">11.9</td><td rowspan="1" colspan="1">21.5</td><td rowspan="1" colspan="1">20.5</td><td rowspan="1" colspan="1">18.0</td><td rowspan="1" colspan="1">18.7</td><td rowspan="1" colspan="1">18.6</td><td rowspan="1" colspan="1">8.6</td><td rowspan="1" colspan="1">2.3</td><td rowspan="1" colspan="1">4.8</td><td rowspan="1" colspan="1">6.6</td><td rowspan="1" colspan="1">7.1</td><td rowspan="1" colspan="1">8.6</td></tr><tr><td rowspan="1" colspan="1">n</td><td rowspan="1" colspan="1">54</td><td rowspan="1" colspan="1">56</td><td rowspan="1" colspan="1">56</td><td rowspan="1" colspan="1">56</td><td rowspan="1" colspan="1">56</td><td rowspan="1" colspan="1">56</td><td rowspan="1" colspan="1">56</td><td rowspan="1" colspan="1">56</td><td rowspan="1" colspan="1">46</td><td rowspan="1" colspan="1">56</td><td rowspan="1" colspan="1">56</td><td rowspan="1" colspan="1">56</td><td rowspan="1" colspan="1">56</td><td rowspan="1" colspan="1">56</td><td rowspan="1" colspan="1">52</td><td rowspan="1" colspan="1">55</td><td rowspan="1" colspan="1">56</td><td rowspan="1" colspan="1">54</td><td rowspan="1" colspan="1">56</td></tr><tr><td rowspan="4" colspan="1"><italic><tp:taxon-name>Carasobarbus chantrei</tp:taxon-name></italic></td><td rowspan="1" colspan="1">max</td><td rowspan="1" colspan="1">134.8</td><td rowspan="1" colspan="1">82.3</td><td rowspan="1" colspan="1">53.9</td><td rowspan="1" colspan="1">55.3</td><td rowspan="1" colspan="1">30.0</td><td rowspan="1" colspan="1">17.1</td><td rowspan="1" colspan="1">35.8</td><td rowspan="1" colspan="1">14.0</td><td rowspan="1" colspan="1">27.5</td><td rowspan="1" colspan="1">24.4</td><td rowspan="1" colspan="1">21.8</td><td rowspan="1" colspan="1">23.8</td><td rowspan="1" colspan="1">21.2</td><td rowspan="1" colspan="1">10.2</td><td rowspan="1" colspan="1">2.5</td><td rowspan="1" colspan="1">4.7</td><td rowspan="1" colspan="1">8.9</td><td rowspan="1" colspan="1">8.1</td><td rowspan="1" colspan="1">10.3</td></tr><tr><td rowspan="1" colspan="1">min</td><td rowspan="1" colspan="1">121.9</td><td rowspan="1" colspan="1">72.8</td><td rowspan="1" colspan="1">47.7</td><td rowspan="1" colspan="1">50.6</td><td rowspan="1" colspan="1">22.2</td><td rowspan="1" colspan="1">11.7</td><td rowspan="1" colspan="1">26.4</td><td rowspan="1" colspan="1">11.0</td><td rowspan="1" colspan="1">18.8</td><td rowspan="1" colspan="1">17.6</td><td rowspan="1" colspan="1">16.4</td><td rowspan="1" colspan="1">16.3</td><td rowspan="1" colspan="1">17.2</td><td rowspan="1" colspan="1">7.0</td><td rowspan="1" colspan="1">0.5</td><td rowspan="1" colspan="1">2.2</td><td rowspan="1" colspan="1">5.0</td><td rowspan="1" colspan="1">5.8</td><td rowspan="1" colspan="1">7.7</td></tr><tr><td rowspan="1" colspan="1">med</td><td rowspan="1" colspan="1">129.7</td><td rowspan="1" colspan="1">77.9</td><td rowspan="1" colspan="1">50.6</td><td rowspan="1" colspan="1">53.0</td><td rowspan="1" colspan="1">26.1</td><td rowspan="1" colspan="1">14.5</td><td rowspan="1" colspan="1">30.8</td><td rowspan="1" colspan="1">12.6</td><td rowspan="1" colspan="1">24.6</td><td rowspan="1" colspan="1">21.7</td><td rowspan="1" colspan="1">19.8</td><td rowspan="1" colspan="1">20.4</td><td rowspan="1" colspan="1">19.2</td><td rowspan="1" colspan="1">8.8</td><td rowspan="1" colspan="1">1.1</td><td rowspan="1" colspan="1">3.4</td><td rowspan="1" colspan="1">6.9</td><td rowspan="1" colspan="1">6.9</td><td rowspan="1" colspan="1">9.2</td></tr><tr><td rowspan="1" colspan="1">n</td><td rowspan="1" colspan="1">81</td><td rowspan="1" colspan="1">84</td><td rowspan="1" colspan="1">84</td><td rowspan="1" colspan="1">84</td><td rowspan="1" colspan="1">84</td><td rowspan="1" colspan="1">84</td><td rowspan="1" colspan="1">84</td><td rowspan="1" colspan="1">84</td><td rowspan="1" colspan="1">76</td><td rowspan="1" colspan="1">82</td><td rowspan="1" colspan="1">84</td><td rowspan="1" colspan="1">83</td><td rowspan="1" colspan="1">84</td><td rowspan="1" colspan="1">84</td><td rowspan="1" colspan="1">68</td><td rowspan="1" colspan="1">84</td><td rowspan="1" colspan="1">84</td><td rowspan="1" colspan="1">81</td><td rowspan="1" colspan="1">84</td></tr><tr><td rowspan="4" colspan="1"><italic><tp:taxon-name>Carasobarbus exulatus</tp:taxon-name></italic></td><td rowspan="1" colspan="1">max</td><td rowspan="1" colspan="1">134.8</td><td rowspan="1" colspan="1">82.3</td><td rowspan="1" colspan="1">53.9</td><td rowspan="1" colspan="1">55.3</td><td rowspan="1" colspan="1">30.0</td><td rowspan="1" colspan="1">17.1</td><td rowspan="1" colspan="1">35.8</td><td rowspan="1" colspan="1">14.0</td><td rowspan="1" colspan="1">27.5</td><td rowspan="1" colspan="1">24.4</td><td rowspan="1" colspan="1">21.8</td><td rowspan="1" colspan="1">23.8</td><td rowspan="1" colspan="1">21.2</td><td rowspan="1" colspan="1">10.2</td><td rowspan="1" colspan="1">2.5</td><td rowspan="1" colspan="1">4.7</td><td rowspan="1" colspan="1">8.9</td><td rowspan="1" colspan="1">8.1</td><td rowspan="1" colspan="1">10.3</td></tr><tr><td rowspan="1" colspan="1">min</td><td rowspan="1" colspan="1">121.9</td><td rowspan="1" colspan="1">72.8</td><td rowspan="1" colspan="1">47.7</td><td rowspan="1" colspan="1">50.6</td><td rowspan="1" colspan="1">22.2</td><td rowspan="1" colspan="1">11.7</td><td rowspan="1" colspan="1">26.4</td><td rowspan="1" colspan="1">11.0</td><td rowspan="1" colspan="1">18.8</td><td rowspan="1" colspan="1">17.6</td><td rowspan="1" colspan="1">16.4</td><td rowspan="1" colspan="1">16.3</td><td rowspan="1" colspan="1">17.2</td><td rowspan="1" colspan="1">7.0</td><td rowspan="1" colspan="1">0.5</td><td rowspan="1" colspan="1">2.2</td><td rowspan="1" colspan="1">5.0</td><td rowspan="1" colspan="1">5.8</td><td rowspan="1" colspan="1">7.7</td></tr><tr><td rowspan="1" colspan="1">med</td><td rowspan="1" colspan="1">129.7</td><td rowspan="1" colspan="1">77.9</td><td rowspan="1" colspan="1">50.6</td><td rowspan="1" colspan="1">53.0</td><td rowspan="1" colspan="1">26.1</td><td rowspan="1" colspan="1">14.5</td><td rowspan="1" colspan="1">30.8</td><td rowspan="1" colspan="1">12.6</td><td rowspan="1" colspan="1">24.6</td><td rowspan="1" colspan="1">21.7</td><td rowspan="1" colspan="1">19.8</td><td rowspan="1" colspan="1">20.4</td><td rowspan="1" colspan="1">19.2</td><td rowspan="1" colspan="1">8.8</td><td rowspan="1" colspan="1">1.1</td><td rowspan="1" colspan="1">3.4</td><td rowspan="1" colspan="1">6.9</td><td rowspan="1" colspan="1">6.9</td><td rowspan="1" colspan="1">9.2</td></tr><tr><td rowspan="1" colspan="1">n</td><td rowspan="1" colspan="1">81</td><td rowspan="1" colspan="1">84</td><td rowspan="1" colspan="1">84</td><td rowspan="1" colspan="1">84</td><td rowspan="1" colspan="1">84</td><td rowspan="1" colspan="1">84</td><td rowspan="1" colspan="1">84</td><td rowspan="1" colspan="1">84</td><td rowspan="1" colspan="1">76</td><td rowspan="1" colspan="1">82</td><td rowspan="1" colspan="1">84</td><td rowspan="1" colspan="1">83</td><td rowspan="1" colspan="1">84</td><td rowspan="1" colspan="1">84</td><td rowspan="1" colspan="1">68</td><td rowspan="1" colspan="1">84</td><td rowspan="1" colspan="1">84</td><td rowspan="1" colspan="1">81</td><td rowspan="1" colspan="1">84</td></tr><tr><td rowspan="4" colspan="1"><italic><tp:taxon-name>Carasobarbus fritschii</tp:taxon-name></italic></td><td rowspan="1" colspan="1">max</td><td rowspan="1" colspan="1">137.5</td><td rowspan="1" colspan="1">82.9</td><td rowspan="1" colspan="1">53.7</td><td rowspan="1" colspan="1">55.3</td><td rowspan="1" colspan="1">26.8</td><td rowspan="1" colspan="1">18.8</td><td rowspan="1" colspan="1">34.3</td><td rowspan="1" colspan="1">13.6</td><td rowspan="1" colspan="1">28.0</td><td rowspan="1" colspan="1">25.2</td><td rowspan="1" colspan="1">23.8</td><td rowspan="1" colspan="1">31.3</td><td rowspan="1" colspan="1">20.6</td><td rowspan="1" colspan="1">11.9</td><td rowspan="1" colspan="1">5.6</td><td rowspan="1" colspan="1">8.3</td><td rowspan="1" colspan="1">8.8</td><td rowspan="1" colspan="1">9.8</td><td rowspan="1" colspan="1">10.7</td></tr><tr><td rowspan="1" colspan="1">min</td><td rowspan="1" colspan="1">121.1</td><td rowspan="1" colspan="1">73.6</td><td rowspan="1" colspan="1">44.9</td><td rowspan="1" colspan="1">47.0</td><td rowspan="1" colspan="1">18.8</td><td rowspan="1" colspan="1">10.7</td><td rowspan="1" colspan="1">24.8</td><td rowspan="1" colspan="1">10.6</td><td rowspan="1" colspan="1">19.6</td><td rowspan="1" colspan="1">19.3</td><td rowspan="1" colspan="1">15.8</td><td rowspan="1" colspan="1">18.1</td><td rowspan="1" colspan="1">15.0</td><td rowspan="1" colspan="1">6.6</td><td rowspan="1" colspan="1">1.4</td><td rowspan="1" colspan="1">2.8</td><td rowspan="1" colspan="1">4.7</td><td rowspan="1" colspan="1">5.4</td><td rowspan="1" colspan="1">6.3</td></tr><tr><td rowspan="1" colspan="1">med</td><td rowspan="1" colspan="1">129.8</td><td rowspan="1" colspan="1">77.1</td><td rowspan="1" colspan="1">49.3</td><td rowspan="1" colspan="1">50.7</td><td rowspan="1" colspan="1">23.0</td><td rowspan="1" colspan="1">15.0</td><td rowspan="1" colspan="1">29.2</td><td rowspan="1" colspan="1">11.9</td><td rowspan="1" colspan="1">23.6</td><td rowspan="1" colspan="1">22.2</td><td rowspan="1" colspan="1">20.5</td><td rowspan="1" colspan="1">22.4</td><td rowspan="1" colspan="1">17.4</td><td rowspan="1" colspan="1">9.1</td><td rowspan="1" colspan="1">3.1</td><td rowspan="1" colspan="1">4.7</td><td rowspan="1" colspan="1">6.6</td><td rowspan="1" colspan="1">7.1</td><td rowspan="1" colspan="1">9.1</td></tr><tr><td rowspan="1" colspan="1">n</td><td rowspan="1" colspan="1">229</td><td rowspan="1" colspan="1">243</td><td rowspan="1" colspan="1">244</td><td rowspan="1" colspan="1">243</td><td rowspan="1" colspan="1">244</td><td rowspan="1" colspan="1">244</td><td rowspan="1" colspan="1">244</td><td rowspan="1" colspan="1">243</td><td rowspan="1" colspan="1">196</td><td rowspan="1" colspan="1">244</td><td rowspan="1" colspan="1">244</td><td rowspan="1" colspan="1">242</td><td rowspan="1" colspan="1">243</td><td rowspan="1" colspan="1">243</td><td rowspan="1" colspan="1">242</td><td rowspan="1" colspan="1">244</td><td rowspan="1" colspan="1">244</td><td rowspan="1" colspan="1">244</td><td rowspan="1" colspan="1">244</td></tr><tr><td rowspan="4" colspan="1"><italic><tp:taxon-name>Carasobarbus harterti</tp:taxon-name></italic></td><td rowspan="1" colspan="1">max</td><td rowspan="1" colspan="1">140.9</td><td rowspan="1" colspan="1">78.0</td><td rowspan="1" colspan="1">53.7</td><td rowspan="1" colspan="1">55.8</td><td rowspan="1" colspan="1">27.5</td><td rowspan="1" colspan="1">18.4</td><td rowspan="1" colspan="1">31.6</td><td rowspan="1" colspan="1">13.3</td><td rowspan="1" colspan="1">31.8</td><td rowspan="1" colspan="1">25.5</td><td rowspan="1" colspan="1">24.8</td><td rowspan="1" colspan="1">24.1</td><td rowspan="1" colspan="1">19.0</td><td rowspan="1" colspan="1">10.3</td><td rowspan="1" colspan="1">9.1</td><td rowspan="1" colspan="1">9.6</td><td rowspan="1" colspan="1">9.5</td><td rowspan="1" colspan="1">7.1</td><td rowspan="1" colspan="1">9.6</td></tr><tr><td rowspan="1" colspan="1">min</td><td rowspan="1" colspan="1">122.6</td><td rowspan="1" colspan="1">70.9</td><td rowspan="1" colspan="1">46.5</td><td rowspan="1" colspan="1">48.5</td><td rowspan="1" colspan="1">21.2</td><td rowspan="1" colspan="1">12.3</td><td rowspan="1" colspan="1">26.8</td><td rowspan="1" colspan="1">11.8</td><td rowspan="1" colspan="1">25.8</td><td rowspan="1" colspan="1">21.5</td><td rowspan="1" colspan="1">20.4</td><td rowspan="1" colspan="1">18.9</td><td rowspan="1" colspan="1">16.5</td><td rowspan="1" colspan="1">8.4</td><td rowspan="1" colspan="1">4.5</td><td rowspan="1" colspan="1">5.5</td><td rowspan="1" colspan="1">5.9</td><td rowspan="1" colspan="1">5.2</td><td rowspan="1" colspan="1">7.4</td></tr><tr><td rowspan="1" colspan="1">med</td><td rowspan="1" colspan="1">131.8</td><td rowspan="1" colspan="1">75.0</td><td rowspan="1" colspan="1">49.8</td><td rowspan="1" colspan="1">51.1</td><td rowspan="1" colspan="1">24.4</td><td rowspan="1" colspan="1">16.0</td><td rowspan="1" colspan="1">29.2</td><td rowspan="1" colspan="1">12.8</td><td rowspan="1" colspan="1">28.9</td><td rowspan="1" colspan="1">23.5</td><td rowspan="1" colspan="1">22.8</td><td rowspan="1" colspan="1">21.1</td><td rowspan="1" colspan="1">18.0</td><td rowspan="1" colspan="1">9.3</td><td rowspan="1" colspan="1">6.6</td><td rowspan="1" colspan="1">7.8</td><td rowspan="1" colspan="1">7.4</td><td rowspan="1" colspan="1">6.2</td><td rowspan="1" colspan="1">8.4</td></tr><tr><td rowspan="1" colspan="1">n</td><td rowspan="1" colspan="1">19</td><td rowspan="1" colspan="1">24</td><td rowspan="1" colspan="1">24</td><td rowspan="1" colspan="1">24</td><td rowspan="1" colspan="1">24</td><td rowspan="1" colspan="1">24</td><td rowspan="1" colspan="1">24</td><td rowspan="1" colspan="1">24</td><td rowspan="1" colspan="1">11</td><td rowspan="1" colspan="1">24</td><td rowspan="1" colspan="1">23</td><td rowspan="1" colspan="1">23</td><td rowspan="1" colspan="1">24</td><td rowspan="1" colspan="1">24</td><td rowspan="1" colspan="1">24</td><td rowspan="1" colspan="1">24</td><td rowspan="1" colspan="1">24</td><td rowspan="1" colspan="1">24</td><td rowspan="1" colspan="1">24</td></tr><tr><td rowspan="4" colspan="1"><italic><tp:taxon-name>Carasobarbus kosswigi</tp:taxon-name></italic></td><td rowspan="1" colspan="1">max</td><td rowspan="1" colspan="1">133.9</td><td rowspan="1" colspan="1">79.7</td><td rowspan="1" colspan="1">53.4</td><td rowspan="1" colspan="1">51.9</td><td rowspan="1" colspan="1">25.3</td><td rowspan="1" colspan="1">16.0</td><td rowspan="1" colspan="1">32.8</td><td rowspan="1" colspan="1">12.9</td><td rowspan="1" colspan="1">35.5</td><td rowspan="1" colspan="1">23.8</td><td rowspan="1" colspan="1">21.8</td><td rowspan="1" colspan="1">26.4</td><td rowspan="1" colspan="1">21.8</td><td rowspan="1" colspan="1">11.1</td><td rowspan="1" colspan="1">5.5</td><td rowspan="1" colspan="1">7.4</td><td rowspan="1" colspan="1">8.1</td><td rowspan="1" colspan="1">5.9</td><td rowspan="1" colspan="1">8.5</td></tr><tr><td rowspan="1" colspan="1">min</td><td rowspan="1" colspan="1">127.1</td><td rowspan="1" colspan="1">75.4</td><td rowspan="1" colspan="1">47.0</td><td rowspan="1" colspan="1">48.7</td><td rowspan="1" colspan="1">22.8</td><td rowspan="1" colspan="1">11.9</td><td rowspan="1" colspan="1">26.2</td><td rowspan="1" colspan="1">10.4</td><td rowspan="1" colspan="1">26.1</td><td rowspan="1" colspan="1">20.1</td><td rowspan="1" colspan="1">19.1</td><td rowspan="1" colspan="1">20.0</td><td rowspan="1" colspan="1">18.1</td><td rowspan="1" colspan="1">8.8</td><td rowspan="1" colspan="1">2.8</td><td rowspan="1" colspan="1">3.6</td><td rowspan="1" colspan="1">4.8</td><td rowspan="1" colspan="1">3.7</td><td rowspan="1" colspan="1">7.3</td></tr><tr><td rowspan="1" colspan="1">med</td><td rowspan="1" colspan="1">130.4</td><td rowspan="1" colspan="1">77.7</td><td rowspan="1" colspan="1">49.7</td><td rowspan="1" colspan="1">50.8</td><td rowspan="1" colspan="1">24.5</td><td rowspan="1" colspan="1">14.5</td><td rowspan="1" colspan="1">31.1</td><td rowspan="1" colspan="1">11.9</td><td rowspan="1" colspan="1">28.8</td><td rowspan="1" colspan="1">22.1</td><td rowspan="1" colspan="1">20.8</td><td rowspan="1" colspan="1">22.6</td><td rowspan="1" colspan="1">19.9</td><td rowspan="1" colspan="1">10.0</td><td rowspan="1" colspan="1">4.3</td><td rowspan="1" colspan="1">5.1</td><td rowspan="1" colspan="1">5.9</td><td rowspan="1" colspan="1">4.6</td><td rowspan="1" colspan="1">7.9</td></tr><tr><td rowspan="1" colspan="1">n</td><td rowspan="1" colspan="1">14</td><td rowspan="1" colspan="1">15</td><td rowspan="1" colspan="1">15</td><td rowspan="1" colspan="1">15</td><td rowspan="1" colspan="1">15</td><td rowspan="1" colspan="1">15</td><td rowspan="1" colspan="1">15</td><td rowspan="1" colspan="1">15</td><td rowspan="1" colspan="1">14</td><td rowspan="1" colspan="1">15</td><td rowspan="1" colspan="1">15</td><td rowspan="1" colspan="1">15</td><td rowspan="1" colspan="1">15</td><td rowspan="1" colspan="1">15</td><td rowspan="1" colspan="1">15</td><td rowspan="1" colspan="1">15</td><td rowspan="1" colspan="1">15</td><td rowspan="1" colspan="1">15</td><td rowspan="1" colspan="1">15</td></tr><tr><td rowspan="4" colspan="1"><italic><tp:taxon-name>Carasobarbus luteus</tp:taxon-name></italic></td><td rowspan="1" colspan="1">max</td><td rowspan="1" colspan="1">134.1</td><td rowspan="1" colspan="1">84.0</td><td rowspan="1" colspan="1">56.3</td><td rowspan="1" colspan="1">57.9</td><td rowspan="1" colspan="1">33.1</td><td rowspan="1" colspan="1">15.8</td><td rowspan="1" colspan="1">40.1</td><td rowspan="1" colspan="1">14.3</td><td rowspan="1" colspan="1">31.9</td><td rowspan="1" colspan="1">24.6</td><td rowspan="1" colspan="1">22.7</td><td rowspan="1" colspan="1">23.7</td><td rowspan="1" colspan="1">22.6</td><td rowspan="1" colspan="1">10.7</td><td rowspan="1" colspan="1">3.2</td><td rowspan="1" colspan="1">7.1</td><td rowspan="1" colspan="1">10.1</td><td rowspan="1" colspan="1">10.7</td><td rowspan="1" colspan="1">11.3</td></tr><tr><td rowspan="1" colspan="1">min</td><td rowspan="1" colspan="1">120.4</td><td rowspan="1" colspan="1">74.7</td><td rowspan="1" colspan="1">47.3</td><td rowspan="1" colspan="1">48.6</td><td rowspan="1" colspan="1">21.7</td><td rowspan="1" colspan="1">8.6</td><td rowspan="1" colspan="1">26.2</td><td rowspan="1" colspan="1">11.0</td><td rowspan="1" colspan="1">17.6</td><td rowspan="1" colspan="1">17.9</td><td rowspan="1" colspan="1">16.8</td><td rowspan="1" colspan="1">15.8</td><td rowspan="1" colspan="1">14.9</td><td rowspan="1" colspan="1">6.6</td><td rowspan="1" colspan="1">0.6</td><td rowspan="1" colspan="1">2.8</td><td rowspan="1" colspan="1">0.0</td><td rowspan="1" colspan="1">5.1</td><td rowspan="1" colspan="1">7.4</td></tr><tr><td rowspan="1" colspan="1">med</td><td rowspan="1" colspan="1">127.5</td><td rowspan="1" colspan="1">79.1</td><td rowspan="1" colspan="1">52.2</td><td rowspan="1" colspan="1">53.4</td><td rowspan="1" colspan="1">27.3</td><td rowspan="1" colspan="1">13.2</td><td rowspan="1" colspan="1">33.6</td><td rowspan="1" colspan="1">12.8</td><td rowspan="1" colspan="1">24.9</td><td rowspan="1" colspan="1">21.4</td><td rowspan="1" colspan="1">19.8</td><td rowspan="1" colspan="1">19.9</td><td rowspan="1" colspan="1">19.2</td><td rowspan="1" colspan="1">9.0</td><td rowspan="1" colspan="1">1.7</td><td rowspan="1" colspan="1">4.4</td><td rowspan="1" colspan="1">7.2</td><td rowspan="1" colspan="1">7.1</td><td rowspan="1" colspan="1">9.6</td></tr><tr><td rowspan="1" colspan="1">n</td><td rowspan="1" colspan="1">257</td><td rowspan="1" colspan="1">264</td><td rowspan="1" colspan="1">268</td><td rowspan="1" colspan="1">265</td><td rowspan="1" colspan="1">267</td><td rowspan="1" colspan="1">266</td><td rowspan="1" colspan="1">268</td><td rowspan="1" colspan="1">268</td><td rowspan="1" colspan="1">241</td><td rowspan="1" colspan="1">267</td><td rowspan="1" colspan="1">268</td><td rowspan="1" colspan="1">266</td><td rowspan="1" colspan="1">267</td><td rowspan="1" colspan="1">267</td><td rowspan="1" colspan="1">41</td><td rowspan="1" colspan="1">266</td><td rowspan="1" colspan="1">265</td><td rowspan="1" colspan="1">233</td><td rowspan="1" colspan="1">268</td></tr><tr><td rowspan="4" colspan="1"><italic><tp:taxon-name>Carasobarbus sublimus</tp:taxon-name></italic></td><td rowspan="1" colspan="1">max</td><td rowspan="1" colspan="1">137.9</td><td rowspan="1" colspan="1">81.4</td><td rowspan="1" colspan="1">57.0</td><td rowspan="1" colspan="1">56.8</td><td rowspan="1" colspan="1">30.1</td><td rowspan="1" colspan="1">14.8</td><td rowspan="1" colspan="1">33.4</td><td rowspan="1" colspan="1">13.8</td><td rowspan="1" colspan="1">29.9</td><td rowspan="1" colspan="1">25.5</td><td rowspan="1" colspan="1">23.8</td><td rowspan="1" colspan="1">28.4</td><td rowspan="1" colspan="1">22.1</td><td rowspan="1" colspan="1">11.5</td><td rowspan="1" colspan="1">7.0</td><td rowspan="1" colspan="1">9.7</td><td rowspan="1" colspan="1">10.0</td><td rowspan="1" colspan="1">7.6</td><td rowspan="1" colspan="1">9.0</td></tr><tr><td rowspan="1" colspan="1">min</td><td rowspan="1" colspan="1">131.9</td><td rowspan="1" colspan="1">76.5</td><td rowspan="1" colspan="1">49.1</td><td rowspan="1" colspan="1">49.6</td><td rowspan="1" colspan="1">25.2</td><td rowspan="1" colspan="1">10.3</td><td rowspan="1" colspan="1">27.9</td><td rowspan="1" colspan="1">11.8</td><td rowspan="1" colspan="1">19.7</td><td rowspan="1" colspan="1">22.9</td><td rowspan="1" colspan="1">21.0</td><td rowspan="1" colspan="1">21.9</td><td rowspan="1" colspan="1">19.4</td><td rowspan="1" colspan="1">8.7</td><td rowspan="1" colspan="1">4.1</td><td rowspan="1" colspan="1">5.1</td><td rowspan="1" colspan="1">5.6</td><td rowspan="1" colspan="1">3.6</td><td rowspan="1" colspan="1">6.8</td></tr><tr><td rowspan="1" colspan="1">med</td><td rowspan="1" colspan="1">134.4</td><td rowspan="1" colspan="1">77.9</td><td rowspan="1" colspan="1">52.5</td><td rowspan="1" colspan="1">54.2</td><td rowspan="1" colspan="1">27.7</td><td rowspan="1" colspan="1">13.0</td><td rowspan="1" colspan="1">30.6</td><td rowspan="1" colspan="1">12.8</td><td rowspan="1" colspan="1">28.3</td><td rowspan="1" colspan="1">24.3</td><td rowspan="1" colspan="1">22.2</td><td rowspan="1" colspan="1">23.9</td><td rowspan="1" colspan="1">20.7</td><td rowspan="1" colspan="1">10.2</td><td rowspan="1" colspan="1">5.4</td><td rowspan="1" colspan="1">8.0</td><td rowspan="1" colspan="1">8.9</td><td rowspan="1" colspan="1">6.4</td><td rowspan="1" colspan="1">8.4</td></tr><tr><td rowspan="1" colspan="1">n</td><td rowspan="1" colspan="1">16</td><td rowspan="1" colspan="1">18</td><td rowspan="1" colspan="1">18</td><td rowspan="1" colspan="1">18</td><td rowspan="1" colspan="1">18</td><td rowspan="1" colspan="1">18</td><td rowspan="1" colspan="1">18</td><td rowspan="1" colspan="1">18</td><td rowspan="1" colspan="1">14</td><td rowspan="1" colspan="1">18</td><td rowspan="1" colspan="1">18</td><td rowspan="1" colspan="1">18</td><td rowspan="1" colspan="1">18</td><td rowspan="1" colspan="1">18</td><td rowspan="1" colspan="1">18</td><td rowspan="1" colspan="1">18</td><td rowspan="1" colspan="1">18</td><td rowspan="1" colspan="1">18</td><td rowspan="1" colspan="1">18</td></tr></tbody></table></table-wrap><fig id="F4" position="float" orientation="portrait"><label>Figure 4.</label><caption><p>Last unbranched dorsal-fin ray length / head length; TES = Tigris-Euphrates system.</p></caption><graphic xmlns:xlink="http://www.w3.org/1999/xlink" xlink:href="ZooKeys-339-001-g004.jpg" position="float" orientation="portrait" xlink:type="simple"/></fig><table-wrap id="T3" position="float" orientation="portrait"><label>Table 3.</label><caption><p>Number of branched dorsal-fin rays.</p></caption><table><tbody><tr><th rowspan="1" colspan="1"/><th rowspan="1" colspan="1"><bold>n</bold></th><th rowspan="1" colspan="1"><bold>7</bold></th><th rowspan="1" colspan="1"><bold>8</bold></th><th rowspan="1" colspan="1"><bold>9</bold></th><th rowspan="1" colspan="1"><bold>10</bold></th><th rowspan="1" colspan="1"><bold>11</bold></th></tr><tr><td rowspan="1" colspan="1"><italic><tp:taxon-name>Carasobarbus apoensis</tp:taxon-name></italic></td><td rowspan="1" colspan="1">66</td><td rowspan="1" colspan="1"/><td rowspan="1" colspan="1"/><td rowspan="1" colspan="1">2</td><td rowspan="1" colspan="1">63</td><td rowspan="1" colspan="1">1</td></tr><tr><td rowspan="1" colspan="1"><italic><tp:taxon-name>Carasobarbus canis</tp:taxon-name></italic></td><td rowspan="1" colspan="1">90</td><td rowspan="1" colspan="1"/><td rowspan="1" colspan="1"/><td rowspan="1" colspan="1">5</td><td rowspan="1" colspan="1">85</td><td rowspan="1" colspan="1"/></tr><tr><td rowspan="1" colspan="1"><italic><tp:taxon-name>Carasobarbus chantrei</tp:taxon-name></italic></td><td rowspan="1" colspan="1">196</td><td rowspan="1" colspan="1"/><td rowspan="1" colspan="1"/><td rowspan="1" colspan="1">21</td><td rowspan="1" colspan="1">164</td><td rowspan="1" colspan="1">11</td></tr><tr><td rowspan="1" colspan="1"><italic><tp:taxon-name>Carasobarbus exulatus</tp:taxon-name></italic></td><td rowspan="1" colspan="1">110</td><td rowspan="1" colspan="1"/><td rowspan="1" colspan="1">8</td><td rowspan="1" colspan="1">99</td><td rowspan="1" colspan="1">3</td><td rowspan="1" colspan="1"/></tr><tr><td rowspan="1" colspan="1"><italic><tp:taxon-name>Carasobarbus fritschii</tp:taxon-name></italic></td><td rowspan="1" colspan="1">297</td><td rowspan="1" colspan="1">1</td><td rowspan="1" colspan="1">23</td><td rowspan="1" colspan="1">268</td><td rowspan="1" colspan="1">5</td><td rowspan="1" colspan="1"/></tr><tr><td rowspan="1" colspan="1"><italic><tp:taxon-name>Carasobarbus harterti</tp:taxon-name></italic></td><td rowspan="1" colspan="1">30</td><td rowspan="1" colspan="1"/><td rowspan="1" colspan="1"/><td rowspan="1" colspan="1">30</td><td rowspan="1" colspan="1"/><td rowspan="1" colspan="1"/></tr><tr><td rowspan="1" colspan="1"><italic><tp:taxon-name>Carasobarbus kosswigi</tp:taxon-name></italic></td><td rowspan="1" colspan="1">23</td><td rowspan="1" colspan="1"/><td rowspan="1" colspan="1"/><td rowspan="1" colspan="1">3</td><td rowspan="1" colspan="1">20</td><td rowspan="1" colspan="1"/></tr><tr><td rowspan="1" colspan="1"><italic><tp:taxon-name>Carasobarbus luteus</tp:taxon-name></italic></td><td rowspan="1" colspan="1">441</td><td rowspan="1" colspan="1"/><td rowspan="1" colspan="1">1</td><td rowspan="1" colspan="1">23</td><td rowspan="1" colspan="1">411</td><td rowspan="1" colspan="1">6</td></tr><tr><td rowspan="1" colspan="1">Naband population</td><td rowspan="1" colspan="1">10</td><td rowspan="1" colspan="1"/><td rowspan="1" colspan="1"/><td rowspan="1" colspan="1">1</td><td rowspan="1" colspan="1">9</td><td rowspan="1" colspan="1"/></tr><tr><td rowspan="1" colspan="1"><italic><tp:taxon-name>Carasobarbus sublimus</tp:taxon-name></italic></td><td rowspan="1" colspan="1">18</td><td rowspan="1" colspan="1"/><td rowspan="1" colspan="1"/><td rowspan="1" colspan="1">2</td><td rowspan="1" colspan="1">16</td><td rowspan="1" colspan="1"/></tr></tbody></table></table-wrap><table-wrap id="T4" position="float" orientation="portrait"><label>Table 4.</label><caption><p>Number of branched anal-fin rays.</p></caption><table><tbody><tr><th rowspan="1" colspan="1"/><th rowspan="1" colspan="1"><bold>n</bold></th><th rowspan="1" colspan="1"><bold>5</bold></th><th rowspan="1" colspan="1"><bold>6</bold></th><th rowspan="1" colspan="1"><bold>7</bold></th></tr><tr><td rowspan="1" colspan="1"><italic><tp:taxon-name>Carasobarbus apoensis</tp:taxon-name></italic></td><td rowspan="1" colspan="1">65</td><td rowspan="1" colspan="1"/><td rowspan="1" colspan="1">65</td><td rowspan="1" colspan="1"/></tr><tr><td rowspan="1" colspan="1"><italic><tp:taxon-name>Carasobarbus canis</tp:taxon-name></italic></td><td rowspan="1" colspan="1">90</td><td rowspan="1" colspan="1">2</td><td rowspan="1" colspan="1">88</td><td rowspan="1" colspan="1"/></tr><tr><td rowspan="1" colspan="1"><italic><tp:taxon-name>Carasobarbus chantrei</tp:taxon-name></italic></td><td rowspan="1" colspan="1">197</td><td rowspan="1" colspan="1">3</td><td rowspan="1" colspan="1">194</td><td rowspan="1" colspan="1"/></tr><tr><td rowspan="1" colspan="1"><italic><tp:taxon-name>Carasobarbus exulatus</tp:taxon-name></italic></td><td rowspan="1" colspan="1">109</td><td rowspan="1" colspan="1">3</td><td rowspan="1" colspan="1">106</td><td rowspan="1" colspan="1"/></tr><tr><td rowspan="1" colspan="1"><italic><tp:taxon-name>Carasobarbus fritschii</tp:taxon-name></italic></td><td rowspan="1" colspan="1">296</td><td rowspan="1" colspan="1">3</td><td rowspan="1" colspan="1">293</td><td rowspan="1" colspan="1"/></tr><tr><td rowspan="1" colspan="1"><italic><tp:taxon-name>Carasobarbus harterti</tp:taxon-name></italic></td><td rowspan="1" colspan="1">30</td><td rowspan="1" colspan="1"/><td rowspan="1" colspan="1">29</td><td rowspan="1" colspan="1">1</td></tr><tr><td rowspan="1" colspan="1"><italic><tp:taxon-name>Carasobarbus kosswigi</tp:taxon-name></italic></td><td rowspan="1" colspan="1">23</td><td rowspan="1" colspan="1"/><td rowspan="1" colspan="1">23</td><td rowspan="1" colspan="1"/></tr><tr><td rowspan="1" colspan="1"><italic><tp:taxon-name>Carasobarbus luteus</tp:taxon-name></italic></td><td rowspan="1" colspan="1">439</td><td rowspan="1" colspan="1">3</td><td rowspan="1" colspan="1">435</td><td rowspan="1" colspan="1">1</td></tr><tr><td rowspan="1" colspan="1">Naband population</td><td rowspan="1" colspan="1">10</td><td rowspan="1" colspan="1"/><td rowspan="1" colspan="1">10</td><td rowspan="1" colspan="1"/></tr><tr><td rowspan="1" colspan="1"><italic><tp:taxon-name>Carasobarbus sublimus</tp:taxon-name></italic></td><td rowspan="1" colspan="1">18</td><td rowspan="1" colspan="1"/><td rowspan="1" colspan="1">18</td><td rowspan="1" colspan="1"/></tr></tbody></table></table-wrap><table-wrap id="T5" position="float" orientation="portrait"><label>Table 5.</label><caption><p>Lateral line scale count.</p></caption><table><tbody><tr><th rowspan="1" colspan="1"/><th rowspan="1" colspan="1"><bold>n</bold></th><th rowspan="1" colspan="1"><bold>25</bold></th><th rowspan="1" colspan="1"><bold>26</bold></th><th rowspan="1" colspan="1"><bold>27</bold></th><th rowspan="1" colspan="1"><bold>28</bold></th><th rowspan="1" colspan="1"><bold>29</bold></th><th rowspan="1" colspan="1"><bold>30</bold></th><th rowspan="1" colspan="1"><bold>31</bold></th><th rowspan="1" colspan="1"><bold>32</bold></th><th rowspan="1" colspan="1"><bold>33</bold></th><th rowspan="1" colspan="1"><bold>34</bold></th><th rowspan="1" colspan="1"><bold>35</bold></th><th rowspan="1" colspan="1"><bold>36</bold></th><th rowspan="1" colspan="1"><bold>37</bold></th><th rowspan="1" colspan="1"><bold>38</bold></th><th rowspan="1" colspan="1"><bold>39</bold></th></tr><tr><td rowspan="1" colspan="1"><italic><tp:taxon-name>Carasobarbus apoensis</tp:taxon-name></italic></td><td rowspan="1" colspan="1">60</td><td rowspan="1" colspan="1"/><td rowspan="1" colspan="1"/><td rowspan="1" colspan="1">1</td><td rowspan="1" colspan="1">9</td><td rowspan="1" colspan="1">15</td><td rowspan="1" colspan="1">20</td><td rowspan="1" colspan="1">14</td><td rowspan="1" colspan="1">1</td><td rowspan="1" colspan="1"/><td rowspan="1" colspan="1"/><td rowspan="1" colspan="1"/><td rowspan="1" colspan="1"/><td rowspan="1" colspan="1"/><td rowspan="1" colspan="1"/><td rowspan="1" colspan="1"/></tr><tr><td rowspan="1" colspan="1"><italic><tp:taxon-name>Carasobarbus canis</tp:taxon-name></italic></td><td rowspan="1" colspan="1">74</td><td rowspan="1" colspan="1"/><td rowspan="1" colspan="1"/><td rowspan="1" colspan="1"/><td rowspan="1" colspan="1"/><td rowspan="1" colspan="1">1</td><td rowspan="1" colspan="1">3</td><td rowspan="1" colspan="1">16</td><td rowspan="1" colspan="1">19</td><td rowspan="1" colspan="1">12</td><td rowspan="1" colspan="1">13</td><td rowspan="1" colspan="1">10</td><td rowspan="1" colspan="1"/><td rowspan="1" colspan="1"/><td rowspan="1" colspan="1"/><td rowspan="1" colspan="1"/></tr><tr><td rowspan="1" colspan="1"><italic><tp:taxon-name>Carasobarbus chantrei</tp:taxon-name></italic></td><td rowspan="1" colspan="1">168</td><td rowspan="1" colspan="1"/><td rowspan="1" colspan="1"/><td rowspan="1" colspan="1"/><td rowspan="1" colspan="1"/><td rowspan="1" colspan="1"/><td rowspan="1" colspan="1"/><td rowspan="1" colspan="1">5</td><td rowspan="1" colspan="1">11</td><td rowspan="1" colspan="1">31</td><td rowspan="1" colspan="1">48</td><td rowspan="1" colspan="1">36</td><td rowspan="1" colspan="1">29</td><td rowspan="1" colspan="1">7</td><td rowspan="1" colspan="1">1</td><td rowspan="1" colspan="1"/></tr><tr><td rowspan="1" colspan="1"><italic><tp:taxon-name>Carasobarbus exulatus</tp:taxon-name></italic></td><td rowspan="1" colspan="1">79</td><td rowspan="1" colspan="1"/><td rowspan="1" colspan="1">1</td><td rowspan="1" colspan="1">3</td><td rowspan="1" colspan="1">17</td><td rowspan="1" colspan="1">18</td><td rowspan="1" colspan="1">24</td><td rowspan="1" colspan="1">13</td><td rowspan="1" colspan="1">3</td><td rowspan="1" colspan="1"/><td rowspan="1" colspan="1"/><td rowspan="1" colspan="1"/><td rowspan="1" colspan="1"/><td rowspan="1" colspan="1"/><td rowspan="1" colspan="1"/><td rowspan="1" colspan="1"/></tr><tr><td rowspan="1" colspan="1"><italic><tp:taxon-name>Carasobarbus fritschii</tp:taxon-name></italic></td><td rowspan="1" colspan="1">264</td><td rowspan="1" colspan="1"/><td rowspan="1" colspan="1"/><td rowspan="1" colspan="1"/><td rowspan="1" colspan="1"/><td rowspan="1" colspan="1"/><td rowspan="1" colspan="1">1</td><td rowspan="1" colspan="1">12</td><td rowspan="1" colspan="1">21</td><td rowspan="1" colspan="1">39</td><td rowspan="1" colspan="1">75</td><td rowspan="1" colspan="1">58</td><td rowspan="1" colspan="1">36</td><td rowspan="1" colspan="1">15</td><td rowspan="1" colspan="1">4</td><td rowspan="1" colspan="1">3</td></tr><tr><td rowspan="1" colspan="1"><italic><tp:taxon-name>Carasobarbus harterti</tp:taxon-name></italic></td><td rowspan="1" colspan="1">24</td><td rowspan="1" colspan="1"/><td rowspan="1" colspan="1"/><td rowspan="1" colspan="1"/><td rowspan="1" colspan="1"/><td rowspan="1" colspan="1"/><td rowspan="1" colspan="1"/><td rowspan="1" colspan="1">1</td><td rowspan="1" colspan="1"/><td rowspan="1" colspan="1">5</td><td rowspan="1" colspan="1">9</td><td rowspan="1" colspan="1">4</td><td rowspan="1" colspan="1">4</td><td rowspan="1" colspan="1"/><td rowspan="1" colspan="1">1</td><td rowspan="1" colspan="1"/></tr><tr><td rowspan="1" colspan="1"><italic><tp:taxon-name>Carasobarbus kosswigi</tp:taxon-name></italic></td><td rowspan="1" colspan="1">19</td><td rowspan="1" colspan="1"/><td rowspan="1" colspan="1"/><td rowspan="1" colspan="1"/><td rowspan="1" colspan="1"/><td rowspan="1" colspan="1"/><td rowspan="1" colspan="1"/><td rowspan="1" colspan="1"/><td rowspan="1" colspan="1">1</td><td rowspan="1" colspan="1">7</td><td rowspan="1" colspan="1">2</td><td rowspan="1" colspan="1">3</td><td rowspan="1" colspan="1">5</td><td rowspan="1" colspan="1"/><td rowspan="1" colspan="1">1</td><td rowspan="1" colspan="1"/></tr><tr><td rowspan="1" colspan="1"><italic><tp:taxon-name>Carasobarbus luteus</tp:taxon-name></italic></td><td rowspan="1" colspan="1">390</td><td rowspan="1" colspan="1">11</td><td rowspan="1" colspan="1">52</td><td rowspan="1" colspan="1">79</td><td rowspan="1" colspan="1">120</td><td rowspan="1" colspan="1">84</td><td rowspan="1" colspan="1">29</td><td rowspan="1" colspan="1">9</td><td rowspan="1" colspan="1">5</td><td rowspan="1" colspan="1">1</td><td rowspan="1" colspan="1"/><td rowspan="1" colspan="1"/><td rowspan="1" colspan="1"/><td rowspan="1" colspan="1"/><td rowspan="1" colspan="1"/><td rowspan="1" colspan="1"/></tr><tr><td rowspan="1" colspan="1">Naband population</td><td rowspan="1" colspan="1">8</td><td rowspan="1" colspan="1"/><td rowspan="1" colspan="1"/><td rowspan="1" colspan="1"/><td rowspan="1" colspan="1">1</td><td rowspan="1" colspan="1">3</td><td rowspan="1" colspan="1">3</td><td rowspan="1" colspan="1">1</td><td rowspan="1" colspan="1"/><td rowspan="1" colspan="1"/><td rowspan="1" colspan="1"/><td rowspan="1" colspan="1"/><td rowspan="1" colspan="1"/><td rowspan="1" colspan="1"/><td rowspan="1" colspan="1"/><td rowspan="1" colspan="1"/></tr><tr><td rowspan="1" colspan="1"><italic><tp:taxon-name>Carasobarbus sublimus</tp:taxon-name></italic></td><td rowspan="1" colspan="1">11</td><td rowspan="1" colspan="1"/><td rowspan="1" colspan="1"/><td rowspan="1" colspan="1">4</td><td rowspan="1" colspan="1">3</td><td rowspan="1" colspan="1">4</td><td rowspan="1" colspan="1"/><td rowspan="1" colspan="1"/><td rowspan="1" colspan="1"/><td rowspan="1" colspan="1"/><td rowspan="1" colspan="1"/><td rowspan="1" colspan="1"/><td rowspan="1" colspan="1"/><td rowspan="1" colspan="1"/><td rowspan="1" colspan="1"/><td rowspan="1" colspan="1"/></tr></tbody></table></table-wrap><table-wrap id="T6" position="float" orientation="portrait"><label>Table 6.</label><caption><p>Number of scales above the lateral line.</p></caption><table><tbody><tr><th rowspan="1" colspan="1"/><th rowspan="1" colspan="1"><bold>n</bold></th><th rowspan="1" colspan="1"><bold>3,5</bold></th><th rowspan="1" colspan="1"><bold>4</bold></th><th rowspan="1" colspan="1"><bold>4,5</bold></th><th rowspan="1" colspan="1"><bold>5</bold></th><th rowspan="1" colspan="1"><bold>5,5</bold></th><th rowspan="1" colspan="1"><bold>6</bold></th><th rowspan="1" colspan="1"><bold>6,5</bold></th><th rowspan="1" colspan="1"><bold>7</bold></th></tr><tr><td rowspan="1" colspan="1"><italic><tp:taxon-name>Carasobarbus apoensis</tp:taxon-name></italic></td><td rowspan="1" colspan="1">60</td><td rowspan="1" colspan="1"/><td rowspan="1" colspan="1">2</td><td rowspan="1" colspan="1">45</td><td rowspan="1" colspan="1">7</td><td rowspan="1" colspan="1">6</td><td rowspan="1" colspan="1"/><td rowspan="1" colspan="1"/><td rowspan="1" colspan="1"/></tr><tr><td rowspan="1" colspan="1"><italic><tp:taxon-name>Carasobarbus canis</tp:taxon-name></italic></td><td rowspan="1" colspan="1">82</td><td rowspan="1" colspan="1"/><td rowspan="1" colspan="1"/><td rowspan="1" colspan="1">48</td><td rowspan="1" colspan="1">11</td><td rowspan="1" colspan="1">20</td><td rowspan="1" colspan="1">3</td><td rowspan="1" colspan="1"/><td rowspan="1" colspan="1"/></tr><tr><td rowspan="1" colspan="1"><italic><tp:taxon-name>Carasobarbus chantrei</tp:taxon-name></italic></td><td rowspan="1" colspan="1">171</td><td rowspan="1" colspan="1"/><td rowspan="1" colspan="1"/><td rowspan="1" colspan="1">4</td><td rowspan="1" colspan="1">1</td><td rowspan="1" colspan="1">147</td><td rowspan="1" colspan="1">6</td><td rowspan="1" colspan="1">13</td><td rowspan="1" colspan="1"/></tr><tr><td rowspan="1" colspan="1"><italic><tp:taxon-name>Carasobarbus exulatus</tp:taxon-name></italic></td><td rowspan="1" colspan="1">79</td><td rowspan="1" colspan="1"/><td rowspan="1" colspan="1">3</td><td rowspan="1" colspan="1">70</td><td rowspan="1" colspan="1">5</td><td rowspan="1" colspan="1">1</td><td rowspan="1" colspan="1"/><td rowspan="1" colspan="1"/><td rowspan="1" colspan="1"/></tr><tr><td rowspan="1" colspan="1"><italic><tp:taxon-name>Carasobarbus fritschii</tp:taxon-name></italic></td><td rowspan="1" colspan="1">276</td><td rowspan="1" colspan="1"/><td rowspan="1" colspan="1"/><td rowspan="1" colspan="1">15</td><td rowspan="1" colspan="1"/><td rowspan="1" colspan="1">226</td><td rowspan="1" colspan="1"/><td rowspan="1" colspan="1">35</td><td rowspan="1" colspan="1"/></tr><tr><td rowspan="1" colspan="1"><italic><tp:taxon-name>Carasobarbus harterti</tp:taxon-name></italic></td><td rowspan="1" colspan="1">28</td><td rowspan="1" colspan="1"/><td rowspan="1" colspan="1"/><td rowspan="1" colspan="1"/><td rowspan="1" colspan="1"/><td rowspan="1" colspan="1">4</td><td rowspan="1" colspan="1"/><td rowspan="1" colspan="1">24</td><td rowspan="1" colspan="1"/></tr><tr><td rowspan="1" colspan="1"><italic><tp:taxon-name>Carasobarbus kosswigi</tp:taxon-name></italic></td><td rowspan="1" colspan="1">21</td><td rowspan="1" colspan="1"/><td rowspan="1" colspan="1"/><td rowspan="1" colspan="1"/><td rowspan="1" colspan="1"/><td rowspan="1" colspan="1">8</td><td rowspan="1" colspan="1">5</td><td rowspan="1" colspan="1">7</td><td rowspan="1" colspan="1">1</td></tr><tr><td rowspan="1" colspan="1"><italic><tp:taxon-name>Carasobarbus luteus</tp:taxon-name></italic></td><td rowspan="1" colspan="1">389</td><td rowspan="1" colspan="1">6</td><td rowspan="1" colspan="1">2</td><td rowspan="1" colspan="1">315</td><td rowspan="1" colspan="1">19</td><td rowspan="1" colspan="1">46</td><td rowspan="1" colspan="1">1</td><td rowspan="1" colspan="1"/><td rowspan="1" colspan="1"/></tr><tr><td rowspan="1" colspan="1">Naband population</td><td rowspan="1" colspan="1">8</td><td rowspan="1" colspan="1"/><td rowspan="1" colspan="1"/><td rowspan="1" colspan="1">8</td><td rowspan="1" colspan="1"/><td rowspan="1" colspan="1"/><td rowspan="1" colspan="1"/><td rowspan="1" colspan="1"/><td rowspan="1" colspan="1"/></tr><tr><td rowspan="1" colspan="1"><italic><tp:taxon-name>Carasobarbus sublimus</tp:taxon-name></italic></td><td rowspan="1" colspan="1">17</td><td rowspan="1" colspan="1"/><td rowspan="1" colspan="1"/><td rowspan="1" colspan="1">16</td><td rowspan="1" colspan="1"/><td rowspan="1" colspan="1">1</td><td rowspan="1" colspan="1"/><td rowspan="1" colspan="1"/><td rowspan="1" colspan="1"/></tr></tbody></table></table-wrap><table-wrap id="T7" position="float" orientation="portrait"><label>Table 7.</label><caption><p>Number of scales below the lateral line.</p></caption><table><tbody><tr><th rowspan="1" colspan="1"/><th rowspan="1" colspan="1"><bold>n</bold></th><th rowspan="1" colspan="1"><bold>3</bold></th><th rowspan="1" colspan="1"><bold>3,5</bold></th><th rowspan="1" colspan="1"><bold>4</bold></th><th rowspan="1" colspan="1"><bold>4,5</bold></th><th rowspan="1" colspan="1"><bold>5</bold></th><th rowspan="1" colspan="1"><bold>5,5</bold></th><th rowspan="1" colspan="1"><bold>6</bold></th><th rowspan="1" colspan="1"><bold>6,5</bold></th></tr><tr><td rowspan="1" colspan="1"><italic><tp:taxon-name>Carasobarbus apoensis</tp:taxon-name></italic></td><td rowspan="1" colspan="1">57</td><td rowspan="1" colspan="1"/><td rowspan="1" colspan="1">14</td><td rowspan="1" colspan="1"/><td rowspan="1" colspan="1">41</td><td rowspan="1" colspan="1"/><td rowspan="1" colspan="1">2</td><td rowspan="1" colspan="1"/><td rowspan="1" colspan="1"/></tr><tr><td rowspan="1" colspan="1"><italic><tp:taxon-name>Carasobarbus canis</tp:taxon-name></italic></td><td rowspan="1" colspan="1">80</td><td rowspan="1" colspan="1"/><td rowspan="1" colspan="1">2</td><td rowspan="1" colspan="1">3</td><td rowspan="1" colspan="1">65</td><td rowspan="1" colspan="1">1</td><td rowspan="1" colspan="1">9</td><td rowspan="1" colspan="1"/><td rowspan="1" colspan="1"/></tr><tr><td rowspan="1" colspan="1"><italic><tp:taxon-name>Carasobarbus chantrei</tp:taxon-name></italic></td><td rowspan="1" colspan="1">173</td><td rowspan="1" colspan="1"/><td rowspan="1" colspan="1"/><td rowspan="1" colspan="1">1</td><td rowspan="1" colspan="1">84</td><td rowspan="1" colspan="1">3</td><td rowspan="1" colspan="1">84</td><td rowspan="1" colspan="1">1</td><td rowspan="1" colspan="1"/></tr><tr><td rowspan="1" colspan="1"><italic><tp:taxon-name>Carasobarbus exulatus</tp:taxon-name></italic></td><td rowspan="1" colspan="1">79</td><td rowspan="1" colspan="1"/><td rowspan="1" colspan="1">24</td><td rowspan="1" colspan="1">1</td><td rowspan="1" colspan="1">51</td><td rowspan="1" colspan="1">3</td><td rowspan="1" colspan="1"/><td rowspan="1" colspan="1"/><td rowspan="1" colspan="1"/></tr><tr><td rowspan="1" colspan="1"><italic><tp:taxon-name>Carasobarbus fritschii</tp:taxon-name></italic></td><td rowspan="1" colspan="1">286</td><td rowspan="1" colspan="1"/><td rowspan="1" colspan="1">7</td><td rowspan="1" colspan="1">3</td><td rowspan="1" colspan="1">151</td><td rowspan="1" colspan="1">5</td><td rowspan="1" colspan="1">117</td><td rowspan="1" colspan="1">1</td><td rowspan="1" colspan="1">2</td></tr><tr><td rowspan="1" colspan="1"><italic><tp:taxon-name>Carasobarbus harterti</tp:taxon-name></italic></td><td rowspan="1" colspan="1">29</td><td rowspan="1" colspan="1"/><td rowspan="1" colspan="1">1</td><td rowspan="1" colspan="1"/><td rowspan="1" colspan="1">10</td><td rowspan="1" colspan="1"/><td rowspan="1" colspan="1">18</td><td rowspan="1" colspan="1"/><td rowspan="1" colspan="1"/></tr><tr><td rowspan="1" colspan="1"><italic><tp:taxon-name>Carasobarbus kosswigi</tp:taxon-name></italic></td><td rowspan="1" colspan="1">23</td><td rowspan="1" colspan="1"/><td rowspan="1" colspan="1"/><td rowspan="1" colspan="1"/><td rowspan="1" colspan="1">4</td><td rowspan="1" colspan="1">3</td><td rowspan="1" colspan="1">15</td><td rowspan="1" colspan="1"/><td rowspan="1" colspan="1">1</td></tr><tr><td rowspan="1" colspan="1"><italic><tp:taxon-name>Carasobarbus luteus</tp:taxon-name></italic></td><td rowspan="1" colspan="1">384</td><td rowspan="1" colspan="1">2</td><td rowspan="1" colspan="1">125</td><td rowspan="1" colspan="1">16</td><td rowspan="1" colspan="1">231</td><td rowspan="1" colspan="1">9</td><td rowspan="1" colspan="1">1</td><td rowspan="1" colspan="1"/><td rowspan="1" colspan="1"/></tr><tr><td rowspan="1" colspan="1">Naband population</td><td rowspan="1" colspan="1">8</td><td rowspan="1" colspan="1"/><td rowspan="1" colspan="1"/><td rowspan="1" colspan="1"/><td rowspan="1" colspan="1">8</td><td rowspan="1" colspan="1"/><td rowspan="1" colspan="1"/><td rowspan="1" colspan="1"/><td rowspan="1" colspan="1"/></tr><tr><td rowspan="1" colspan="1"><italic><tp:taxon-name>Carasobarbus sublimus</tp:taxon-name></italic></td><td rowspan="1" colspan="1">17</td><td rowspan="1" colspan="1"/><td rowspan="1" colspan="1">1</td><td rowspan="1" colspan="1"/><td rowspan="1" colspan="1">13</td><td rowspan="1" colspan="1">1</td><td rowspan="1" colspan="1">2</td><td rowspan="1" colspan="1"/><td rowspan="1" colspan="1"/></tr></tbody></table></table-wrap><table-wrap id="T8" position="float" orientation="portrait"><label>Table 8.</label><caption><p>Number of scales around the least circumference of the caudal peduncle.</p></caption><table><tbody><tr><th rowspan="1" colspan="1"/><th rowspan="1" colspan="1"><bold>n</bold></th><th rowspan="1" colspan="1"><bold>10</bold></th><th rowspan="1" colspan="1"><bold>11</bold></th><th rowspan="1" colspan="1"><bold>12</bold></th><th rowspan="1" colspan="1"><bold>13</bold></th><th rowspan="1" colspan="1"><bold>14</bold></th><th rowspan="1" colspan="1"><bold>15</bold></th><th rowspan="1" colspan="1"><bold>16</bold></th><th rowspan="1" colspan="1"><bold>17</bold></th><th rowspan="1" colspan="1"><bold>18</bold></th><th rowspan="1" colspan="1"><bold>19</bold></th><th rowspan="1" colspan="1"><bold>20</bold></th></tr><tr><td rowspan="1" colspan="1"><italic><tp:taxon-name>Carasobarbus apoensis</tp:taxon-name></italic></td><td rowspan="1" colspan="1">60</td><td rowspan="1" colspan="1"/><td rowspan="1" colspan="1"/><td rowspan="1" colspan="1">58</td><td rowspan="1" colspan="1">2</td><td rowspan="1" colspan="1"/><td rowspan="1" colspan="1"/><td rowspan="1" colspan="1"/><td rowspan="1" colspan="1"/><td rowspan="1" colspan="1"/><td rowspan="1" colspan="1"/><td rowspan="1" colspan="1"/></tr><tr><td rowspan="1" colspan="1"><italic><tp:taxon-name>Carasobarbus canis</tp:taxon-name></italic></td><td rowspan="1" colspan="1">85</td><td rowspan="1" colspan="1"/><td rowspan="1" colspan="1"/><td rowspan="1" colspan="1">80</td><td rowspan="1" colspan="1">1</td><td rowspan="1" colspan="1">4</td><td rowspan="1" colspan="1"/><td rowspan="1" colspan="1"/><td rowspan="1" colspan="1"/><td rowspan="1" colspan="1"/><td rowspan="1" colspan="1"/><td rowspan="1" colspan="1"/></tr><tr><td rowspan="1" colspan="1"><italic><tp:taxon-name>Carasobarbus chantrei</tp:taxon-name></italic></td><td rowspan="1" colspan="1">168</td><td rowspan="1" colspan="1"/><td rowspan="1" colspan="1"/><td rowspan="1" colspan="1">4</td><td rowspan="1" colspan="1">7</td><td rowspan="1" colspan="1">110</td><td rowspan="1" colspan="1">27</td><td rowspan="1" colspan="1">20</td><td rowspan="1" colspan="1"/><td rowspan="1" colspan="1"/><td rowspan="1" colspan="1"/><td rowspan="1" colspan="1"/></tr><tr><td rowspan="1" colspan="1"><italic><tp:taxon-name>Carasobarbus exulatus</tp:taxon-name></italic></td><td rowspan="1" colspan="1">87</td><td rowspan="1" colspan="1">1</td><td rowspan="1" colspan="1">6</td><td rowspan="1" colspan="1">80</td><td rowspan="1" colspan="1"/><td rowspan="1" colspan="1"/><td rowspan="1" colspan="1"/><td rowspan="1" colspan="1"/><td rowspan="1" colspan="1"/><td rowspan="1" colspan="1"/><td rowspan="1" colspan="1"/><td rowspan="1" colspan="1"/></tr><tr><td rowspan="1" colspan="1"><italic><tp:taxon-name>Carasobarbus fritschii</tp:taxon-name></italic></td><td rowspan="1" colspan="1">253</td><td rowspan="1" colspan="1"/><td rowspan="1" colspan="1"/><td rowspan="1" colspan="1"/><td rowspan="1" colspan="1"/><td rowspan="1" colspan="1">3</td><td rowspan="1" colspan="1">12</td><td rowspan="1" colspan="1">212</td><td rowspan="1" colspan="1">26</td><td rowspan="1" colspan="1">23</td><td rowspan="1" colspan="1"/><td rowspan="1" colspan="1">1</td></tr><tr><td rowspan="1" colspan="1"><italic><tp:taxon-name>Carasobarbus harterti</tp:taxon-name></italic></td><td rowspan="1" colspan="1">28</td><td rowspan="1" colspan="1"/><td rowspan="1" colspan="1"/><td rowspan="1" colspan="1"/><td rowspan="1" colspan="1">2</td><td rowspan="1" colspan="1">4</td><td rowspan="1" colspan="1">3</td><td rowspan="1" colspan="1">18</td><td rowspan="1" colspan="1">1</td><td rowspan="1" colspan="1"/><td rowspan="1" colspan="1"/><td rowspan="1" colspan="1"/></tr><tr><td rowspan="1" colspan="1"><italic><tp:taxon-name>Carasobarbus kosswigi</tp:taxon-name></italic></td><td rowspan="1" colspan="1">21</td><td rowspan="1" colspan="1"/><td rowspan="1" colspan="1"/><td rowspan="1" colspan="1">1</td><td rowspan="1" colspan="1">2</td><td rowspan="1" colspan="1">10</td><td rowspan="1" colspan="1">3</td><td rowspan="1" colspan="1">5</td><td rowspan="1" colspan="1"/><td rowspan="1" colspan="1"/><td rowspan="1" colspan="1"/><td rowspan="1" colspan="1"/></tr><tr><td rowspan="1" colspan="1"><italic><tp:taxon-name>Carasobarbus luteus</tp:taxon-name></italic></td><td rowspan="1" colspan="1">408</td><td rowspan="1" colspan="1">3</td><td rowspan="1" colspan="1">2</td><td rowspan="1" colspan="1">399</td><td rowspan="1" colspan="1">4</td><td rowspan="1" colspan="1"/><td rowspan="1" colspan="1"/><td rowspan="1" colspan="1"/><td rowspan="1" colspan="1"/><td rowspan="1" colspan="1"/><td rowspan="1" colspan="1"/><td rowspan="1" colspan="1"/></tr><tr><td rowspan="1" colspan="1">Naband population</td><td rowspan="1" colspan="1">9</td><td rowspan="1" colspan="1"/><td rowspan="1" colspan="1"/><td rowspan="1" colspan="1">8</td><td rowspan="1" colspan="1">1</td><td rowspan="1" colspan="1"/><td rowspan="1" colspan="1"/><td rowspan="1" colspan="1"/><td rowspan="1" colspan="1"/><td rowspan="1" colspan="1"/><td rowspan="1" colspan="1"/><td rowspan="1" colspan="1"/></tr><tr><td rowspan="1" colspan="1"><italic><tp:taxon-name>Carasobarbus sublimus</tp:taxon-name></italic></td><td rowspan="1" colspan="1">17</td><td rowspan="1" colspan="1"/><td rowspan="1" colspan="1"/><td rowspan="1" colspan="1">17</td><td rowspan="1" colspan="1"/><td rowspan="1" colspan="1"/><td rowspan="1" colspan="1"/><td rowspan="1" colspan="1"/><td rowspan="1" colspan="1"/><td rowspan="1" colspan="1"/><td rowspan="1" colspan="1"/><td rowspan="1" colspan="1"/></tr></tbody></table></table-wrap><fig id="F5" position="float" orientation="portrait"><label>Figure 5.</label><caption><p>Striation pattern of scales taken from anteriour part of the boby above lateral line. <bold>A</bold> <italic><tp:taxon-name>Carasobarbus apoensis</tp:taxon-name></italic> <bold>B</bold> <italic><tp:taxon-name>Carasobarbus canis</tp:taxon-name></italic> <bold>C</bold> <italic><tp:taxon-name>Carasobarbus chantrei</tp:taxon-name></italic> <bold>D</bold> <italic><tp:taxon-name>Carasobarbus exulatus</tp:taxon-name></italic> <bold>E</bold> <italic><tp:taxon-name>Carasobarbus fritschii</tp:taxon-name></italic> <bold>F</bold> <italic><tp:taxon-name>Carasobarbus harterti</tp:taxon-name></italic> <bold>G</bold> <italic><tp:taxon-name>Carasobarbus kosswigi</tp:taxon-name></italic> <bold>H</bold> <italic><tp:taxon-name>Carasobarbus luteus</tp:taxon-name></italic> <bold>I</bold> <italic><tp:taxon-name>Carasobarbus sublimus</tp:taxon-name></italic>.</p></caption><graphic xmlns:xlink="http://www.w3.org/1999/xlink" xlink:href="ZooKeys-339-001-g005.jpg" position="float" orientation="portrait" xlink:type="simple"/></fig><fig id="F6" position="float" orientation="portrait"><label>Figure 6.</label><caption><p>Pharyngeal bone. <bold>A</bold> <italic><tp:taxon-name>Carasobarbus apoensis</tp:taxon-name></italic> (SMF 30168, 190.1 mm SL) <bold>B</bold> <italic><tp:taxon-name>Carasobarbus canis</tp:taxon-name></italic> (SMF 30175, 168.7 mm SL) <bold>C</bold> <italic><tp:taxon-name>Carasobarbus chantrei</tp:taxon-name></italic> (SMF 33133, 165.9 mm SL) <bold>D</bold> <italic><tp:taxon-name>Carasobarbus exulatus</tp:taxon-name></italic> (SMF 33107, 170.1 mm SL) <bold>E</bold> <italic><tp:taxon-name>Carasobarbus fritschii</tp:taxon-name></italic> (SMF 33405, 147.2 mm SL) <bold>F</bold> <italic><tp:taxon-name>Carasobarbus harterti</tp:taxon-name></italic> (SMF 33396, 105.9 mm SL) <bold>G</bold> <italic><tp:taxon-name>Carasobarbus kosswigi</tp:taxon-name></italic> (SMF 30174, 141.5 mm SL) <bold>H</bold> <italic><tp:taxon-name>Carasobarbus luteus</tp:taxon-name></italic> (SMF 30179, 143.4 mm SL). Scale bar = 3 mm.</p></caption><graphic xmlns:xlink="http://www.w3.org/1999/xlink" xlink:href="ZooKeys-339-001-g006.jpg" position="float" orientation="portrait" xlink:type="simple"/></fig></tp:treatment-sec><ref-list><ref id="B54"><mixed-citation xmlns:xlink="http://www.w3.org/1999/xlink" xlink:type="simple"><person-group><name name-style="western"><surname>Günther</surname><given-names>A</given-names></name></person-group> (<year>1874</year>) <article-title>Notice of some new species of fishes from Morocco.</article-title><source>Annals and Magazine of Natural History</source><volume>13</volume>(<issue>75</issue>): <fpage>230</fpage>-<lpage>232</lpage>. doi: <ext-link ext-link-type="uri" xlink:href="http://dx.doi.org/10.1080/00222937408680848" xlink:type="simple">10.1080/00222937408680848</ext-link></mixed-citation></ref><ref id="B55"><mixed-citation xmlns:xlink="http://www.w3.org/1999/xlink" xlink:type="simple"><person-group><name name-style="western"><surname>Günther</surname><given-names>A</given-names></name></person-group> (<year>1901</year>) <article-title>Second notice of new species of fishes from Morocco. Novitates Zoologicae.</article-title><source>A Journal of Zoology in Connection with the Tring Museum</source><volume>8</volume>: <fpage>367</fpage>-<lpage>368</lpage>.</mixed-citation></ref><ref id="B56"><mixed-citation xmlns:xlink="http://www.w3.org/1999/xlink" xlink:type="simple"><person-group><name name-style="western"><surname>Günther</surname><given-names>A</given-names></name></person-group> (<year>1902</year>) <article-title>Third notice of new species of fishes from Morocco. Novitates Zoologicae.</article-title><source>A Journal of Zoology in Connection with the Tring Museum</source><volume>9</volume>: <fpage>446</fpage>-<lpage>448</lpage>.</mixed-citation></ref><ref id="B22"><mixed-citation xmlns:xlink="http://www.w3.org/1999/xlink" xlink:type="simple"><person-group><name name-style="western"><surname>Boulenger</surname><given-names>GA</given-names></name></person-group> (<year>1902</year>) <article-title>Description of two new cyprinid fishes from Morocco.</article-title><source>Annals and Magazine of Natural History</source> (Series <volume-series>7</volume-series>) <volume>9</volume>(<issue>50</issue>): <fpage>124</fpage>–<lpage>125</lpage>.</mixed-citation></ref><ref id="B24"><mixed-citation xmlns:xlink="http://www.w3.org/1999/xlink" xlink:type="simple"><person-group><name name-style="western"><surname>Boulenger</surname><given-names>GA</given-names></name></person-group> (<year>1911</year>) <article-title>Catalogue of the fresh-water fishes of Africa in the British Museum (Natural History).</article-title><publisher-loc>London</publisher-loc>.</mixed-citation></ref><ref id="B35"><mixed-citation xmlns:xlink="http://www.w3.org/1999/xlink" xlink:type="simple"><person-group><name name-style="western"><surname>Crivelli</surname><given-names>AJ</given-names></name></person-group> (<year>2006c</year>) <article-title><italic>Barbus fritschii</italic>.</article-title> In: <source>IUCN (2012)</source><issue-title>IUCN Red List of Threatened Species.</issue-title><comment>Version 2012.2.</comment><ext-link ext-link-type="uri" xlink:href="http://www.iucnredlist.org" xlink:type="simple">http://www.iucnredlist.org</ext-link></mixed-citation></ref><ref id="B37"><mixed-citation xmlns:xlink="http://www.w3.org/1999/xlink" xlink:type="simple"><person-group><name name-style="western"><surname>Crivelli</surname><given-names>AJ</given-names></name></person-group> (<year>2006e</year>) <article-title><italic>Barbus paytonii</italic>.</article-title> In: <source>IUCN (2012)</source><issue-title>IUCN Red List of Threatened Species.</issue-title><comment>Version 2012.2.</comment><ext-link ext-link-type="uri" xlink:href="http://www.iucnredlist.org" xlink:type="simple">http://www.iucnredlist.org</ext-link></mixed-citation></ref><ref id="B25"><mixed-citation xmlns:xlink="http://www.w3.org/1999/xlink" xlink:type="simple"><person-group><name name-style="western"><surname>Boulenger</surname><given-names>GA</given-names></name></person-group> (<year>1919</year>) <article-title>La distribution en Afrique des Barbeaux du sous-genre <italic>Labeobarbus</italic>.</article-title><source>Comptes Rendus Hebdomadaires des Seances de l’Academie des Sciences</source><volume>169</volume>: <fpage>1016</fpage>-<lpage>1018</lpage>.</mixed-citation></ref><ref id="B88"><mixed-citation xmlns:xlink="http://www.w3.org/1999/xlink" xlink:type="simple"><person-group><name name-style="western"><surname>Pellegrin</surname><given-names>JM</given-names></name></person-group> (<year>1919</year>) <article-title>Sur la faune ichthyologique des eaux douces du Maroc.</article-title><source>Comptes rendus hebdomadaires des séances de l’Académie des sciences</source><volume>169</volume>: <fpage>809</fpage>-<lpage>811</lpage>.</mixed-citation></ref><ref id="B86"><mixed-citation xmlns:xlink="http://www.w3.org/1999/xlink" xlink:type="simple"><person-group><name name-style="western"><surname>Pellegrin</surname><given-names>J</given-names></name></person-group> (<year>1921</year>) <article-title>Les poissons des eaux douces de l’Afrique du Nord française Maroc: Algérie, Tunisie, Sahara.</article-title><source>Mémoires de la Société des Sciences Naturelles du Maroc</source><volume>1</volume>(<issue>2</issue>).</mixed-citation></ref><ref id="B87"><mixed-citation xmlns:xlink="http://www.w3.org/1999/xlink" xlink:type="simple"><person-group><name name-style="western"><surname>Pellegrin</surname><given-names>J</given-names></name></person-group> (<year>1939</year>) <article-title>Les barbeaux de l’Afrique du nord Française: description d’une espèce nouvelle.</article-title><source>Bulletin de la Société des sciences naturelles du Maroc</source><volume>19</volume>: <fpage>1</fpage>-<lpage>10</lpage>.</mixed-citation></ref><ref id="B64"><mixed-citation xmlns:xlink="http://www.w3.org/1999/xlink" xlink:type="simple"><person-group><name name-style="western"><surname>Karaman</surname><given-names>MS</given-names></name></person-group> (<year>1971</year>) <article-title>Süßwasserfische der Türkei. 8. Teil: Revision der Barben Europas, Vorderasiens und Nordafrikas.</article-title><source>Mitteilungen aus dem Hamburgischen Zoologischen Museum und Institut</source><volume>67</volume>: <fpage>175</fpage>-<lpage>254</lpage>.</mixed-citation></ref><ref id="B46"><mixed-citation xmlns:xlink="http://www.w3.org/1999/xlink" xlink:type="simple"><person-group><name name-style="western"><surname>Fowler</surname><given-names>HW</given-names></name></person-group> (<year>1976</year>) <article-title>A Catalog of World Fishes (XXV).</article-title><source>Quarterly Journal of the Taiwan Museum</source><volume>29</volume>(<issue>3&amp;4</issue>): <fpage>277</fpage>–<lpage>396</lpage>.</mixed-citation></ref><ref id="B18"><mixed-citation xmlns:xlink="http://www.w3.org/1999/xlink" xlink:type="simple"><person-group><name name-style="western"><surname>Berrebi</surname><given-names>P</given-names></name></person-group> (<year>1981</year>) <article-title>Contribution a l’etude du sous-genre <italic>Labeobarbus</italic>.</article-title><source>Bulletin de l’Institut Scientifique, Rabat</source><volume>5</volume>: <fpage>59</fpage>-<lpage>72</lpage>.</mixed-citation></ref><ref id="B43"><mixed-citation xmlns:xlink="http://www.w3.org/1999/xlink" xlink:type="simple"><person-group><name name-style="western"><surname>El Gharbi</surname><given-names>S</given-names></name><name name-style="western"><surname>Lambert</surname><given-names>A</given-names></name><name name-style="western"><surname>Berrebi</surname><given-names>P</given-names></name></person-group> (<year>1993</year>) <article-title>Le genre <italic>Barbus</italic> (sous-genres <italic>Barbus</italic> et <italic>Labeobarbus</italic>) au Maroc. Génétique et parasitologie.</article-title><source>Cahiers d’éthologie</source><volume>13</volume>(<issue>2</issue>): <fpage>223</fpage>-<lpage>226</lpage>.</mixed-citation></ref><ref id="B40"><mixed-citation xmlns:xlink="http://www.w3.org/1999/xlink" xlink:type="simple"><person-group><name name-style="western"><surname>Doadrio</surname><given-names>I</given-names></name></person-group> (<year>1994</year>) <article-title>Freshwater fish fauna of North Africa and its biogeography.</article-title><source>Annales du Musee royale de l’Afrique Centrale, Zoologie</source><volume>275</volume>: <fpage>21</fpage>-<lpage>34</lpage>.</mixed-citation></ref><ref id="B94"><mixed-citation xmlns:xlink="http://www.w3.org/1999/xlink" xlink:type="simple"><person-group><name name-style="western"><surname>Tsigenopoulos</surname><given-names>CS</given-names></name><name name-style="western"><surname>Kasapidis</surname><given-names>P</given-names></name><name name-style="western"><surname>Berrebi</surname><given-names>P</given-names></name></person-group> (<year>2010</year>) <article-title>Phylogenetic relationships of hexaploid large-sized barbs (genus <italic>Labeobarbus</italic>, Cyprinidae) based on mtDNA data.</article-title><source>Molecular Phylogenetics and Evolution</source><volume>56</volume>(<issue>2</issue>): <fpage>851</fpage>-<lpage>856</lpage>. doi: <ext-link ext-link-type="uri" xlink:href="http://dx.doi.org/10.1016/j.ympev.2010.02.006" xlink:type="simple">10.1016/j.ympev.2010.02.006</ext-link></mixed-citation></ref><ref id="B10"><mixed-citation xmlns:xlink="http://www.w3.org/1999/xlink" xlink:type="simple"><person-group><name name-style="western"><surname>Azeroual</surname><given-names>A</given-names></name><name name-style="western"><surname>Crivelli</surname><given-names>AJ</given-names></name><name name-style="western"><surname>Yahyaoui</surname><given-names>A</given-names></name><name name-style="western"><surname>Dakki</surname><given-names>M</given-names></name></person-group> (<year>2000</year>) <article-title>L’ichtyofaune des eaux continentals du Maroc.</article-title><source>Cybium</source><volume>23</volume>(<issue>3</issue>): <fpage>17</fpage>-<lpage>22</lpage>.</mixed-citation></ref><ref id="B77"><mixed-citation xmlns:xlink="http://www.w3.org/1999/xlink" xlink:type="simple"><person-group><name name-style="western"><surname>Machordom</surname><given-names>A</given-names></name><name name-style="western"><surname>Doadrio</surname><given-names>I</given-names></name></person-group> (<year>2001</year>) <article-title>Evolutionary history and speciation modes in the cyprinid genus <italic>Barbus</italic>.</article-title><source>Proceedings of the Royal Society of London Series B - Biological Sciences</source><volume>268</volume>(<issue>1473</issue>): <fpage>1297</fpage>-<lpage>1306</lpage>. doi: <ext-link ext-link-type="uri" xlink:href="http://dx.doi.org/10.1098/rspb.2001.1654" xlink:type="simple">10.1098/rspb.2001.1654</ext-link></mixed-citation></ref><ref id="B76"><mixed-citation xmlns:xlink="http://www.w3.org/1999/xlink" xlink:type="simple"><person-group><name name-style="western"><surname>Leggatt</surname><given-names>RA</given-names></name><name name-style="western"><surname>Iwama</surname><given-names>GK</given-names></name></person-group> (<year>2003</year>) <article-title>Occurrence of polyploidy in the fishes.</article-title><source>Reviews in Fish Biology and Fisheries</source><volume>13</volume>(<issue>3</issue>): <fpage>237</fpage>-<lpage>246</lpage>. doi: <ext-link ext-link-type="uri" xlink:href="http://dx.doi.org/10.1023/B:RFBF.0000033049.00668.fe" xlink:type="simple">10.1023/B:RFBF.0000033049.00668.fe</ext-link></mixed-citation></ref><ref id="B32"><mixed-citation xmlns:xlink="http://www.w3.org/1999/xlink" xlink:type="simple"><person-group><name name-style="western"><surname>Colli</surname><given-names>L</given-names></name><name name-style="western"><surname>Paglianti</surname><given-names>A</given-names></name><name name-style="western"><surname>Berti</surname><given-names>R</given-names></name><name name-style="western"><surname>Gandolfi</surname><given-names>G</given-names></name><name name-style="western"><surname>Tagliavini</surname><given-names>J</given-names></name></person-group> (<year>2009</year>) <article-title>Molecular phylogeny of the blind cavefish <italic>Phreatichthys andruzzii</italic> and <italic>Garra barreimiae</italic> within the family Cyprinidae.</article-title><source>Environmental Biology of Fishes</source><volume>84</volume>(<issue>1</issue>): <fpage>95</fpage>-<lpage>107</lpage>. doi: <ext-link ext-link-type="uri" xlink:href="http://dx.doi.org/10.1007/s10641-008-9393-z" xlink:type="simple">10.1007/s10641-008-9393-z</ext-link></mixed-citation></ref><ref id="B21"><mixed-citation xmlns:xlink="http://www.w3.org/1999/xlink" xlink:type="simple"><person-group><name name-style="western"><surname>Borkenhagen</surname><given-names>K</given-names></name><name name-style="western"><surname>Esmaeili</surname><given-names>HR</given-names></name><name name-style="western"><surname>Mohsenzadeh</surname><given-names>S</given-names></name><name name-style="western"><surname>Shahryari</surname><given-names>FGA</given-names></name></person-group> (<year>2011</year>) <article-title>The molecular systematics of the <italic>Carasobarbus</italic> species from Iran and adjacent areas, with comments on <italic>Carasobarbus albus</italic> (Heckel, 1843).</article-title><source>Environmental Biology of Fishes</source><volume>91</volume>(<issue>3</issue>): <fpage>327</fpage>-<lpage>335</lpage>. doi: <ext-link ext-link-type="uri" xlink:href="http://dx.doi.org/10.1007/s10641-011-9787-1" xlink:type="simple">10.1007/s10641-011-9787-1</ext-link></mixed-citation></ref><ref id="B41"><mixed-citation xmlns:xlink="http://www.w3.org/1999/xlink" xlink:type="simple"><person-group><name name-style="western"><surname>Durand</surname><given-names>JD</given-names></name><name name-style="western"><surname>Tsigenopoulos</surname><given-names>CS</given-names></name><name name-style="western"><surname>Ünlü</surname><given-names>E</given-names></name><name name-style="western"><surname>Berrebi</surname><given-names>P</given-names></name></person-group> (<year>2002</year>) <article-title>Phylogeny and biogeography of the family Cyprinidae in the Middle East inferred from cytochrome <italic>b</italic> DNA - Evolutionary significance of this region.</article-title><source>Molecular Phylogenetics and Evolution</source><volume>22</volume>(<issue>1</issue>): <fpage>91</fpage>-<lpage>100</lpage>. doi: <ext-link ext-link-type="uri" xlink:href="http://dx.doi.org/10.1006/mpev.2001.1040" xlink:type="simple">10.1006/mpev.2001.1040</ext-link></mixed-citation></ref><ref id="B44"><mixed-citation xmlns:xlink="http://www.w3.org/1999/xlink" xlink:type="simple"><person-group><name name-style="western"><surname>Eschmeyer</surname><given-names>WN</given-names></name></person-group> (<role>Ed</role>) (<year>2011</year>) <article-title>Catalog of Fishes.</article-title><publisher-name>California Academy of Sciences</publisher-name>. Electronic version <ext-link ext-link-type="uri" xlink:href="http://research.calacademy.org/research/ichthyology/catalog/fishcatmain.asp" xlink:type="simple">http://research.calacademy.org/research/ichthyology/catalog/fishcatmain.asp</ext-link><comment>[14 July 2011]</comment></mixed-citation></ref></ref-list></tp:taxon-treatment>
