# Supplementary material for: Taxonomic revision of the genus Carasobarbus Karaman, 1971 (Actinopterygii, Cyprinidae)
Source: Zookeys. 2013 Oct 3;(339):1–53. doi: 10.3897/zookeys.339.4903 (PMC3800827; doi:10.3897/zookeys.339.4903)
Supplement: XML Treatment for Carasobarbus harterti [file zookeys.339.4903-treatment7.xml]

<!DOCTYPE tp:taxon-treatment
  PUBLIC "-//TaxonX//DTD Taxonomic Treatment Publishing DTD v0 20100105//EN" "tax-treatment-NSO.dtd">
<tp:taxon-treatment xmlns:tp="http://www.plazi.org/taxpub"><tp:treatment-meta><mixed-citation publication-type="journal"><person-group><name><surname>Borkenhagen</surname><given-names>Kai</given-names></name><name><surname>Krupp</surname><given-names>Friedhelm</given-names></name></person-group><article-title>Taxonomic revision of the genus <italic>Carasobarbus</italic> Karaman, 1971 (Actinopterygii, Cyprinidae)</article-title><source>Zookeys</source><day>3</day><month>10</month><year>2013</year><volume>2013</volume><issue>339</issue><fpage>1</fpage><lpage>53</lpage><pub-id pub-id-type="doi">10.3897/zookeys.339.4903</pub-id></mixed-citation></tp:treatment-meta><tp:nomenclature><tp:taxon-name>
                        <tp:taxon-name-part taxon-name-part-type="genus">Carasobarbus</tp:taxon-name-part>
                        <tp:taxon-name-part taxon-name-part-type="species">harterti</tp:taxon-name-part>
                        <object-id xmlns:xlink="http://www.w3.org/1999/xlink" xlink:type="simple">http://species-id.net/wiki/Carasobarbus_harterti</object-id>
                    </tp:taxon-name><tp:taxon-authority>(Günther, 1901)</tp:taxon-authority><tp:taxon-status xmlns:xlink="http://www.w3.org/1999/xlink" xlink:type="simple">comb. n.</tp:taxon-status><tp:nomenclature-citation-list><tp:nomenclature-citation><tp:taxon-name>Barbus harterti</tp:taxon-name><comment><xref ref-type="bibr" rid="B55">Günther 1901</xref>: 367.</comment></tp:nomenclature-citation></tp:nomenclature-citation-list></tp:nomenclature><tp:treatment-sec sec-type="Material"><title>Material.</title><p><bold>Type material.</bold> Syntypes: BMNH 1901.7.26:4-5, 2, Morocco, Oued Oum er Rbia [<named-content xmlns:xlink="http://www.w3.org/1999/xlink" content-type="dwc:verbatimCoordinates" xlink:type="simple">33°19'40"N, 8°20'2"W</named-content>], E. Hartert.</p><p><bold>Non-type material.</bold> Oued Oum er Rbia drainage. BMNH 1902.7.28:27-33, 7; BMNH 1903.10.29:11-15, 8, Morocco, Oued Oum er Rbia [<named-content xmlns:xlink="http://www.w3.org/1999/xlink" content-type="dwc:verbatimCoordinates" xlink:type="simple">33°19'40"N, 8°20'2"W</named-content>], F. Riggenbach. - BMNH 1903.7.1:5-7, 3, Morocco, Oued Oum er Rbia near El Jadida [<named-content xmlns:xlink="http://www.w3.org/1999/xlink" content-type="dwc:verbatimCoordinates" xlink:type="simple">33°15'18"N, 8°30'22"W</named-content>], F. Riggenbach. - MNHN 1912-0089, 1; MNHN 1912-0090, 1; MNHN 1912-0091, 1; MNHN 1912-0092, 1; MNHN 1912-0093, 1, Morocco, Oued Oum er Rbia near Azemmour [<named-content xmlns:xlink="http://www.w3.org/1999/xlink" content-type="dwc:verbatimCoordinates" xlink:type="simple">33°17'22"N, 8°20'33"W</named-content>], C. du Gast, 1912. - SMF 33366, 1; SMF 33368, 1; SMF 33370, 1, Morocco, Oued Oum er Rbia (<named-content xmlns:xlink="http://www.w3.org/1999/xlink" content-type="dwc:verbatimCoordinates" xlink:type="simple">32°18'53"N, 6°54'33"W</named-content>), A. Azeroual et al., 9 Apr 2011.</p><p>Oued Tennsift drainage. BMNH 1902.7.28:34, 1, Morocco, Oued Talmest [<named-content xmlns:xlink="http://www.w3.org/1999/xlink" content-type="dwc:verbatimCoordinates" xlink:type="simple">31°52'15"N, 9°18'31"W</named-content>], F. Riggenbach.</p></tp:treatment-sec><tp:treatment-sec sec-type="Diagnosis"><title>Diagnosis.</title><p>Two pairs of long barbels; 31 to 38 scales in the lateral line and 13 to 17 scales around the least circumference of the caudal peduncle; dorsal fin longer than anal fin and less than 15 % of the length of its last unbranched ray is flexible, dorsal profile of the head straight.</p></tp:treatment-sec><tp:treatment-sec sec-type="Description"><title>Description.</title><p>The body is of moderate height and without a nuchal hump. The head is triangular with almost straight dorsal and ventral profile (<xref ref-type="fig" rid="F19">Figs 19</xref>, <xref ref-type="fig" rid="F20">20</xref>). The head length is shorter than the body depth (<xref ref-type="fig" rid="F12">Fig. 12</xref>). The mouth is subterminal with two pairs of long barbels (<xref ref-type="table" rid="T2">Table 2</xref>). The eyes are in the anterior half of the head and relatively big. The morphometric characters are summarised in <xref ref-type="table" rid="T1">Table 1</xref>.</p><fig id="F19" position="float" orientation="portrait"><label>Figure 19.</label><caption><p><italic><tp:taxon-name>Carasobarbus harterti</tp:taxon-name></italic>, syntype (BMNH 1901.7.26:4-5) from Oued Oum er Rbia, <sup>©</sup> The Natural History Museum, London.</p></caption><graphic xmlns:xlink="http://www.w3.org/1999/xlink" xlink:href="ZooKeys-339-001-g019.jpg" position="float" orientation="portrait" xlink:type="simple"/></fig><fig id="F20" position="float" orientation="portrait"><label>Figure 20.</label><caption><p><italic><tp:taxon-name>Carasobarbus harterti</tp:taxon-name></italic>, live specimen from Oued Oum er Rbia.</p></caption><graphic xmlns:xlink="http://www.w3.org/1999/xlink" xlink:href="ZooKeys-339-001-g020.jpg" position="float" orientation="portrait" xlink:type="simple"/></fig><p>The dorsal fin is long and strongly ossified and less than 15 % of the length of its last unbranched ray is flexible. Its last unbranched ray is as long as or longer than the head (<xref ref-type="fig" rid="F4">Fig. 4</xref>). It usually has four unbranched and nine branched rays (<xref ref-type="table" rid="T3">Table 3</xref>). The anal fin usually has three unbranched and six or seven branched rays (<xref ref-type="table" rid="T4">Table 4</xref>). It does not reach the caudal fin origin.</p><p><italic><tp:taxon-name>Carasobarbus harterti</tp:taxon-name></italic> has 31 to 38 scales in the lateral line (<xref ref-type="table" rid="T5">Table 5</xref>), usually 5.5 or 6.5 scales above the lateral line (<xref ref-type="table" rid="T6">Table 6</xref>), 4.5 to 6.5 scales below the lateral line (<xref ref-type="table" rid="T7">Table 7</xref>) and 13 to 17 scales around the least circumference of the caudal peduncle (<xref ref-type="table" rid="T8">Table 8</xref>). The scales are shown in <xref ref-type="fig" rid="F5">Fig. 5</xref>.</p><p>The pharyngeal teeth count is -4.3.2 in four specimens examined. The pharyngeal teeth are hooked at their tips (<xref ref-type="fig" rid="F6">Fig. 6</xref>).</p><p>Live specimens are silvery with an olive tinge and orange fins (<xref ref-type="fig" rid="F20">Fig. 20</xref>). Ethanol-preserved specimens are yellow-brown, the back is darker than the belly and flanks.</p><p>The maximum length observed in the material examined is 250 mm SL.</p><!--PageBreak--><p><italic><tp:taxon-name>Carasobarbus harterti</tp:taxon-name></italic> differs from all congeners except <italic><tp:taxon-name>Carasobarbus exulatus</tp:taxon-name></italic> and <italic><tp:taxon-name>Carasobarbus fritschii</tp:taxon-name></italic> in having nine rather than 10 branched dorsal-fin rays. It differs from <italic><tp:taxon-name>Carasobarbus exulatus</tp:taxon-name></italic> in having 31 to 38 scales in the lateral line vs 26 to 32 and modally 16 scales around the least circumference of the caudal peduncle vs. 12. It differs from <italic><tp:taxon-name>Carasobarbus fritschii</tp:taxon-name></italic> in having a straight dorsal head profile and a last unbranched dorsal-fin ray that is strongly ossified and flexible for less than 15 % of its length vs. a convex dorsal head profile and a last unbranched dorsal-fin ray that is weakly ossified and flexible for more than 15 % of its length.</p></tp:treatment-sec><tp:treatment-sec sec-type="Distribution"><title>Distribution.</title><p><italic><tp:taxon-name>Carasobarbus harterti</tp:taxon-name></italic> occurs in the rivers of the Oued Oum er Rbia and Tennsift drainage systems in Morocco (<xref ref-type="fig" rid="F18">Fig. 18</xref>).</p></tp:treatment-sec><tp:treatment-sec sec-type="Habitats and biology"><title>Habitats and biology.</title><p><italic><tp:taxon-name>Carasobarbus harterti</tp:taxon-name></italic> is less common than <italic><tp:taxon-name>Carasobarbus fritschii</tp:taxon-name></italic> and inhabits only the lower and middle course of big rivers.</p></tp:treatment-sec><tp:treatment-sec sec-type="Conservation status"><title>Conservation status.</title><p>The IUCN rates this species as “Vulnerable A2ace“ (<xref ref-type="bibr" rid="B36">Crivelli 2006d</xref>). The population has declined more than 30 % in the time from 1996 to 2006 due to urban, agricultural and industrial pollution (<xref ref-type="bibr" rid="B36">Crivelli 2006d</xref>).</p></tp:treatment-sec><tp:treatment-sec sec-type="Discussion"><title>Discussion.</title><!--PageBreak--><p><italic><tp:taxon-name>Carasobarbus harterti</tp:taxon-name></italic> was described from Oued Oum er Rbia as <italic><tp:taxon-name>Barbus harterti</tp:taxon-name></italic> (<xref ref-type="bibr" rid="B55">Günther 1901</xref>). Some authors placed this species in the genus <italic><tp:taxon-name>Barbus</tp:taxon-name></italic> subgenus <italic><tp:taxon-name>Labeobarbus</tp:taxon-name></italic> (<xref ref-type="bibr" rid="B25">Boulenger 1919</xref>, <xref ref-type="bibr" rid="B86">Pellegrin 1921</xref>) while others continued using the genus <italic><tp:taxon-name>Barbus</tp:taxon-name></italic> (<xref ref-type="bibr" rid="B88">Pellegrin 1919</xref>, <xref ref-type="bibr" rid="B87">1939</xref>). <xref ref-type="bibr" rid="B64">Karaman (1971)</xref> synonymised it with <italic><tp:taxon-name>Carasobarbus fritschii</tp:taxon-name></italic>, but regarded it as a distinct subspecies. He incorrectly synonymised <italic><tp:taxon-name>Barbus rothschildi</tp:taxon-name></italic>, <italic><tp:taxon-name>Barbus riggenbachi</tp:taxon-name></italic> and <italic><tp:taxon-name>Barbus paytonii</tp:taxon-name></italic> with this subspecies and placed it in his newly erected genus <italic><tp:taxon-name>Pseudotor</tp:taxon-name></italic>. Subsequent authors did not accept Karaman’s proposal and continued using <italic><tp:taxon-name>Barbus</tp:taxon-name></italic> (<xref ref-type="bibr" rid="B46">Fowler 1976</xref>, <xref ref-type="bibr" rid="B43">El Gharbi et al. 1993</xref>, <xref ref-type="bibr" rid="B10">Azeroual et al. 2000</xref>, <xref ref-type="bibr" rid="B76">Leggatt and Iwama 2003</xref>, <xref ref-type="bibr" rid="B32">Colli et al. 2009</xref>, <xref ref-type="bibr" rid="B21">Borkenhagen et al. 2011</xref>) or proposed using <italic><tp:taxon-name>Labeobarbus</tp:taxon-name></italic> (<xref ref-type="bibr" rid="B40">Doadrio 1994</xref>, <xref ref-type="bibr" rid="B94">Tsigenopoulos et al. 2010</xref>). We transfer this species to the genus <italic><tp:taxon-name>Carasobarbus</tp:taxon-name></italic>, based on the possession of a smooth last unbranched dorsal-fin ray, nine branched dorsal-fin rays, six branched rays in the anal fin and shield-shaped scales with numerous parallel radii. Analysis of molecular genetic characters (<xref ref-type="bibr" rid="B41">Durand et al. 2002</xref>, <xref ref-type="bibr" rid="B94">Tsigenopoulos et al. 2010</xref>, KB unpublished data) support this decision.</p></tp:treatment-sec><tp:treatment-sec><!--Section generated to contain objects referenced in tp:taxon-treatment.--><fig id="F12" position="float" orientation="portrait"><label>Figure 12.</label><caption><p>Head length / body depth; TES = Tigris-Euphrates system.</p></caption><graphic xmlns:xlink="http://www.w3.org/1999/xlink" xlink:href="ZooKeys-339-001-g012.jpg" position="float" orientation="portrait" xlink:type="simple"/></fig><table-wrap id="T2" position="float" orientation="portrait"><label>Table 2.</label><caption><p>Number of pairs of barbels.</p></caption><table><tbody><tr><th rowspan="1" colspan="1"/><th rowspan="1" colspan="1"><bold>n</bold></th><th rowspan="1" colspan="1"><bold>1</bold></th><th rowspan="1" colspan="1"><bold>1,5</bold></th><th rowspan="1" colspan="1"><bold>2</bold></th></tr><tr><td rowspan="1" colspan="1"><italic><tp:taxon-name>Carasobarbus apoensis</tp:taxon-name></italic></td><td rowspan="1" colspan="1">65</td><td rowspan="1" colspan="1">63</td><td rowspan="1" colspan="1">1</td><td rowspan="1" colspan="1">1</td></tr><tr><td rowspan="1" colspan="1"><italic><tp:taxon-name>Carasobarbus canis</tp:taxon-name></italic></td><td rowspan="1" colspan="1">89</td><td rowspan="1" colspan="1">4</td><td rowspan="1" colspan="1">1</td><td rowspan="1" colspan="1">84</td></tr><tr><td rowspan="1" colspan="1"><italic><tp:taxon-name>Carasobarbus chantrei</tp:taxon-name></italic></td><td rowspan="1" colspan="1">157</td><td rowspan="1" colspan="1">5</td><td rowspan="1" colspan="1">6</td><td rowspan="1" colspan="1">146</td></tr><tr><td rowspan="1" colspan="1"><italic><tp:taxon-name>Carasobarbus exulatus</tp:taxon-name></italic></td><td rowspan="1" colspan="1">83</td><td rowspan="1" colspan="1"/><td rowspan="1" colspan="1"/><td rowspan="1" colspan="1">83</td></tr><tr><td rowspan="1" colspan="1"><italic><tp:taxon-name>Carasobarbus fritschii</tp:taxon-name></italic></td><td rowspan="1" colspan="1">299</td><td rowspan="1" colspan="1">2</td><td rowspan="1" colspan="1"/><td rowspan="1" colspan="1">297</td></tr><tr><td rowspan="1" colspan="1"><italic><tp:taxon-name>Carasobarbus harterti</tp:taxon-name></italic></td><td rowspan="1" colspan="1">30</td><td rowspan="1" colspan="1"/><td rowspan="1" colspan="1"/><td rowspan="1" colspan="1">30</td></tr><tr><td rowspan="1" colspan="1"><italic><tp:taxon-name>Carasobarbus kosswigi</tp:taxon-name></italic></td><td rowspan="1" colspan="1">23</td><td rowspan="1" colspan="1"/><td rowspan="1" colspan="1"/><td rowspan="1" colspan="1">23</td></tr><tr><td rowspan="1" colspan="1"><italic><tp:taxon-name>Carasobarbus luteus</tp:taxon-name></italic></td><td rowspan="1" colspan="1">421</td><td rowspan="1" colspan="1">365</td><td rowspan="1" colspan="1">9</td><td rowspan="1" colspan="1">47</td></tr><tr><td rowspan="1" colspan="1">Naband population</td><td rowspan="1" colspan="1">10</td><td rowspan="1" colspan="1"/><td rowspan="1" colspan="1"/><td rowspan="1" colspan="1">10</td></tr><tr><td rowspan="1" colspan="1"><italic><tp:taxon-name>Carasobarbus sublimus</tp:taxon-name></italic></td><td rowspan="1" colspan="1">18</td><td rowspan="1" colspan="1"/><td rowspan="1" colspan="1"/><td rowspan="1" colspan="1">18</td></tr></tbody></table></table-wrap><table-wrap id="T1" position="float" orientation="portrait"><label>Table 1.</label><caption><p>Comparison of morphometric characters of specimens between 50 mm SL and 150 mm SL. All measurements expressed as percentage of SL.</p></caption><table><tbody><tr><th rowspan="1" colspan="1"/><th rowspan="1" colspan="1"/><th rowspan="1" colspan="1"><bold>total length</bold></th><th rowspan="1" colspan="1"><bold>preanal length</bold></th><th rowspan="1" colspan="1"><bold>predorsal length</bold></th><th rowspan="1" colspan="1"><bold>preventral length</bold></th><th rowspan="1" colspan="1"><bold>head length</bold></th><th rowspan="1" colspan="1"><bold>caudal peduncle length</bold></th><th rowspan="1" colspan="1"><bold>body depth</bold></th><th rowspan="1" colspan="1"><bold>caudal peduncle depth</bold></th><th rowspan="1" colspan="1"><bold>dorsal fin length</bold></th><th rowspan="1" colspan="1"><bold>pectoral fin length</bold></th><th rowspan="1" colspan="1"><bold>ventral fin length</bold></th><th rowspan="1" colspan="1"><bold>anal fin length</bold></th><th rowspan="1" colspan="1"><bold>dorsal-fin base length</bold></th><th rowspan="1" colspan="1"><bold>anal-fin base length</bold></th><th rowspan="1" colspan="1"><bold>anterior barbel length</bold></th><th rowspan="1" colspan="1"><bold>posterior barbel length</bold></th><th rowspan="1" colspan="1"><bold>eye diameter</bold></th><th rowspan="1" colspan="1"><bold>mouth width</bold></th><th rowspan="1" colspan="1"><bold>interorbital distance</bold></th></tr><tr><td rowspan="4" colspan="1"><italic><tp:taxon-name>Carasobarbus apoensis</tp:taxon-name></italic></td><td rowspan="1" colspan="1">max</td><td rowspan="1" colspan="1">130.5</td><td rowspan="1" colspan="1">81.0</td><td rowspan="1" colspan="1">55.8</td><td rowspan="1" colspan="1">57.9</td><td rowspan="1" colspan="1">31.2</td><td rowspan="1" colspan="1">18.1</td><td rowspan="1" colspan="1">32.6</td><td rowspan="1" colspan="1">12.3</td><td rowspan="1" colspan="1">24.5</td><td rowspan="1" colspan="1">22.6</td><td rowspan="1" colspan="1">20.0</td><td rowspan="1" colspan="1">21.3</td><td rowspan="1" colspan="1">19.4</td><td rowspan="1" colspan="1">10.8</td><td rowspan="1" colspan="1">0.0</td><td rowspan="1" colspan="1">6.6</td><td rowspan="1" colspan="1">8.1</td><td rowspan="1" colspan="1">9.0</td><td rowspan="1" colspan="1">10.5</td></tr><tr><td rowspan="1" colspan="1">min</td><td rowspan="1" colspan="1">121.0</td><td rowspan="1" colspan="1">76.3</td><td rowspan="1" colspan="1">48.5</td><td rowspan="1" colspan="1">51.3</td><td rowspan="1" colspan="1">26.5</td><td rowspan="1" colspan="1">11.8</td><td rowspan="1" colspan="1">25.4</td><td rowspan="1" colspan="1">10.2</td><td rowspan="1" colspan="1">16.7</td><td rowspan="1" colspan="1">18.1</td><td rowspan="1" colspan="1">16.9</td><td rowspan="1" colspan="1">16.8</td><td rowspan="1" colspan="1">15.1</td><td rowspan="1" colspan="1">7.2</td><td rowspan="1" colspan="1">0.0</td><td rowspan="1" colspan="1">2.4</td><td rowspan="1" colspan="1">5.5</td><td rowspan="1" colspan="1">5.7</td><td rowspan="1" colspan="1">8.1</td></tr><tr><td rowspan="1" colspan="1">med</td><td rowspan="1" colspan="1">126.0</td><td rowspan="1" colspan="1">78.8</td><td rowspan="1" colspan="1">53.1</td><td rowspan="1" colspan="1">53.9</td><td rowspan="1" colspan="1">28.8</td><td rowspan="1" colspan="1">14.2</td><td rowspan="1" colspan="1">29.1</td><td rowspan="1" colspan="1">11.1</td><td rowspan="1" colspan="1">21.1</td><td rowspan="1" colspan="1">20.2</td><td rowspan="1" colspan="1">18.1</td><td rowspan="1" colspan="1">18.8</td><td rowspan="1" colspan="1">17.3</td><td rowspan="1" colspan="1">8.8</td><td rowspan="1" colspan="1">0.0</td><td rowspan="1" colspan="1">4.8</td><td rowspan="1" colspan="1">6.3</td><td rowspan="1" colspan="1">7.4</td><td rowspan="1" colspan="1">9.5</td></tr><tr><td rowspan="1" colspan="1">n</td><td rowspan="1" colspan="1">41</td><td rowspan="1" colspan="1">43</td><td rowspan="1" colspan="1">44</td><td rowspan="1" colspan="1">44</td><td rowspan="1" colspan="1">44</td><td rowspan="1" colspan="1">44</td><td rowspan="1" colspan="1">44</td><td rowspan="1" colspan="1">44</td><td rowspan="1" colspan="1">42</td><td rowspan="1" colspan="1">44</td><td rowspan="1" colspan="1">44</td><td rowspan="1" colspan="1">43</td><td rowspan="1" colspan="1">44</td><td rowspan="1" colspan="1">44</td><td rowspan="1" colspan="1">0</td><td rowspan="1" colspan="1">44</td><td rowspan="1" colspan="1">44</td><td rowspan="1" colspan="1">44</td><td rowspan="1" colspan="1">44</td></tr><tr><td rowspan="4" colspan="1"><italic><tp:taxon-name>Carasobarbus canis</tp:taxon-name></italic></td><td rowspan="1" colspan="1">max</td><td rowspan="1" colspan="1">132.6</td><td rowspan="1" colspan="1">82.1</td><td rowspan="1" colspan="1">56.4</td><td rowspan="1" colspan="1">58.0</td><td rowspan="1" colspan="1">32.4</td><td rowspan="1" colspan="1">17.2</td><td rowspan="1" colspan="1">31.2</td><td rowspan="1" colspan="1">12.6</td><td rowspan="1" colspan="1">30.7</td><td rowspan="1" colspan="1">24.4</td><td rowspan="1" colspan="1">21.9</td><td rowspan="1" colspan="1">22.3</td><td rowspan="1" colspan="1">20.5</td><td rowspan="1" colspan="1">10.1</td><td rowspan="1" colspan="1">3.9</td><td rowspan="1" colspan="1">6.3</td><td rowspan="1" colspan="1">9.0</td><td rowspan="1" colspan="1">8.8</td><td rowspan="1" colspan="1">9.6</td></tr><tr><td rowspan="1" colspan="1">min</td><td rowspan="1" colspan="1">121.2</td><td rowspan="1" colspan="1">75.0</td><td rowspan="1" colspan="1">47.8</td><td rowspan="1" colspan="1">50.9</td><td rowspan="1" colspan="1">26.2</td><td rowspan="1" colspan="1">12.5</td><td rowspan="1" colspan="1">26.7</td><td rowspan="1" colspan="1">9.9</td><td rowspan="1" colspan="1">18.0</td><td rowspan="1" colspan="1">18.4</td><td rowspan="1" colspan="1">16.1</td><td rowspan="1" colspan="1">14.9</td><td rowspan="1" colspan="1">16.8</td><td rowspan="1" colspan="1">7.0</td><td rowspan="1" colspan="1">0.7</td><td rowspan="1" colspan="1">2.3</td><td rowspan="1" colspan="1">5.4</td><td rowspan="1" colspan="1">6.2</td><td rowspan="1" colspan="1">7.1</td></tr><tr><td rowspan="1" colspan="1">med</td><td rowspan="1" colspan="1">126.3</td><td rowspan="1" colspan="1">78.4</td><td rowspan="1" colspan="1">51.6</td><td rowspan="1" colspan="1">54.3</td><td rowspan="1" colspan="1">29.1</td><td rowspan="1" colspan="1">14.8</td><td rowspan="1" colspan="1">28.9</td><td rowspan="1" colspan="1">11.9</td><td rowspan="1" colspan="1">21.5</td><td rowspan="1" colspan="1">20.5</td><td rowspan="1" colspan="1">18.0</td><td rowspan="1" colspan="1">18.7</td><td rowspan="1" colspan="1">18.6</td><td rowspan="1" colspan="1">8.6</td><td rowspan="1" colspan="1">2.3</td><td rowspan="1" colspan="1">4.8</td><td rowspan="1" colspan="1">6.6</td><td rowspan="1" colspan="1">7.1</td><td rowspan="1" colspan="1">8.6</td></tr><tr><td rowspan="1" colspan="1">n</td><td rowspan="1" colspan="1">54</td><td rowspan="1" colspan="1">56</td><td rowspan="1" colspan="1">56</td><td rowspan="1" colspan="1">56</td><td rowspan="1" colspan="1">56</td><td rowspan="1" colspan="1">56</td><td rowspan="1" colspan="1">56</td><td rowspan="1" colspan="1">56</td><td rowspan="1" colspan="1">46</td><td rowspan="1" colspan="1">56</td><td rowspan="1" colspan="1">56</td><td rowspan="1" colspan="1">56</td><td rowspan="1" colspan="1">56</td><td rowspan="1" colspan="1">56</td><td rowspan="1" colspan="1">52</td><td rowspan="1" colspan="1">55</td><td rowspan="1" colspan="1">56</td><td rowspan="1" colspan="1">54</td><td rowspan="1" colspan="1">56</td></tr><tr><td rowspan="4" colspan="1"><italic><tp:taxon-name>Carasobarbus chantrei</tp:taxon-name></italic></td><td rowspan="1" colspan="1">max</td><td rowspan="1" colspan="1">134.8</td><td rowspan="1" colspan="1">82.3</td><td rowspan="1" colspan="1">53.9</td><td rowspan="1" colspan="1">55.3</td><td rowspan="1" colspan="1">30.0</td><td rowspan="1" colspan="1">17.1</td><td rowspan="1" colspan="1">35.8</td><td rowspan="1" colspan="1">14.0</td><td rowspan="1" colspan="1">27.5</td><td rowspan="1" colspan="1">24.4</td><td rowspan="1" colspan="1">21.8</td><td rowspan="1" colspan="1">23.8</td><td rowspan="1" colspan="1">21.2</td><td rowspan="1" colspan="1">10.2</td><td rowspan="1" colspan="1">2.5</td><td rowspan="1" colspan="1">4.7</td><td rowspan="1" colspan="1">8.9</td><td rowspan="1" colspan="1">8.1</td><td rowspan="1" colspan="1">10.3</td></tr><tr><td rowspan="1" colspan="1">min</td><td rowspan="1" colspan="1">121.9</td><td rowspan="1" colspan="1">72.8</td><td rowspan="1" colspan="1">47.7</td><td rowspan="1" colspan="1">50.6</td><td rowspan="1" colspan="1">22.2</td><td rowspan="1" colspan="1">11.7</td><td rowspan="1" colspan="1">26.4</td><td rowspan="1" colspan="1">11.0</td><td rowspan="1" colspan="1">18.8</td><td rowspan="1" colspan="1">17.6</td><td rowspan="1" colspan="1">16.4</td><td rowspan="1" colspan="1">16.3</td><td rowspan="1" colspan="1">17.2</td><td rowspan="1" colspan="1">7.0</td><td rowspan="1" colspan="1">0.5</td><td rowspan="1" colspan="1">2.2</td><td rowspan="1" colspan="1">5.0</td><td rowspan="1" colspan="1">5.8</td><td rowspan="1" colspan="1">7.7</td></tr><tr><td rowspan="1" colspan="1">med</td><td rowspan="1" colspan="1">129.7</td><td rowspan="1" colspan="1">77.9</td><td rowspan="1" colspan="1">50.6</td><td rowspan="1" colspan="1">53.0</td><td rowspan="1" colspan="1">26.1</td><td rowspan="1" colspan="1">14.5</td><td rowspan="1" colspan="1">30.8</td><td rowspan="1" colspan="1">12.6</td><td rowspan="1" colspan="1">24.6</td><td rowspan="1" colspan="1">21.7</td><td rowspan="1" colspan="1">19.8</td><td rowspan="1" colspan="1">20.4</td><td rowspan="1" colspan="1">19.2</td><td rowspan="1" colspan="1">8.8</td><td rowspan="1" colspan="1">1.1</td><td rowspan="1" colspan="1">3.4</td><td rowspan="1" colspan="1">6.9</td><td rowspan="1" colspan="1">6.9</td><td rowspan="1" colspan="1">9.2</td></tr><tr><td rowspan="1" colspan="1">n</td><td rowspan="1" colspan="1">81</td><td rowspan="1" colspan="1">84</td><td rowspan="1" colspan="1">84</td><td rowspan="1" colspan="1">84</td><td rowspan="1" colspan="1">84</td><td rowspan="1" colspan="1">84</td><td rowspan="1" colspan="1">84</td><td rowspan="1" colspan="1">84</td><td rowspan="1" colspan="1">76</td><td rowspan="1" colspan="1">82</td><td rowspan="1" colspan="1">84</td><td rowspan="1" colspan="1">83</td><td rowspan="1" colspan="1">84</td><td rowspan="1" colspan="1">84</td><td rowspan="1" colspan="1">68</td><td rowspan="1" colspan="1">84</td><td rowspan="1" colspan="1">84</td><td rowspan="1" colspan="1">81</td><td rowspan="1" colspan="1">84</td></tr><tr><td rowspan="4" colspan="1"><italic><tp:taxon-name>Carasobarbus exulatus</tp:taxon-name></italic></td><td rowspan="1" colspan="1">max</td><td rowspan="1" colspan="1">134.8</td><td rowspan="1" colspan="1">82.3</td><td rowspan="1" colspan="1">53.9</td><td rowspan="1" colspan="1">55.3</td><td rowspan="1" colspan="1">30.0</td><td rowspan="1" colspan="1">17.1</td><td rowspan="1" colspan="1">35.8</td><td rowspan="1" colspan="1">14.0</td><td rowspan="1" colspan="1">27.5</td><td rowspan="1" colspan="1">24.4</td><td rowspan="1" colspan="1">21.8</td><td rowspan="1" colspan="1">23.8</td><td rowspan="1" colspan="1">21.2</td><td rowspan="1" colspan="1">10.2</td><td rowspan="1" colspan="1">2.5</td><td rowspan="1" colspan="1">4.7</td><td rowspan="1" colspan="1">8.9</td><td rowspan="1" colspan="1">8.1</td><td rowspan="1" colspan="1">10.3</td></tr><tr><td rowspan="1" colspan="1">min</td><td rowspan="1" colspan="1">121.9</td><td rowspan="1" colspan="1">72.8</td><td rowspan="1" colspan="1">47.7</td><td rowspan="1" colspan="1">50.6</td><td rowspan="1" colspan="1">22.2</td><td rowspan="1" colspan="1">11.7</td><td rowspan="1" colspan="1">26.4</td><td rowspan="1" colspan="1">11.0</td><td rowspan="1" colspan="1">18.8</td><td rowspan="1" colspan="1">17.6</td><td rowspan="1" colspan="1">16.4</td><td rowspan="1" colspan="1">16.3</td><td rowspan="1" colspan="1">17.2</td><td rowspan="1" colspan="1">7.0</td><td rowspan="1" colspan="1">0.5</td><td rowspan="1" colspan="1">2.2</td><td rowspan="1" colspan="1">5.0</td><td rowspan="1" colspan="1">5.8</td><td rowspan="1" colspan="1">7.7</td></tr><tr><td rowspan="1" colspan="1">med</td><td rowspan="1" colspan="1">129.7</td><td rowspan="1" colspan="1">77.9</td><td rowspan="1" colspan="1">50.6</td><td rowspan="1" colspan="1">53.0</td><td rowspan="1" colspan="1">26.1</td><td rowspan="1" colspan="1">14.5</td><td rowspan="1" colspan="1">30.8</td><td rowspan="1" colspan="1">12.6</td><td rowspan="1" colspan="1">24.6</td><td rowspan="1" colspan="1">21.7</td><td rowspan="1" colspan="1">19.8</td><td rowspan="1" colspan="1">20.4</td><td rowspan="1" colspan="1">19.2</td><td rowspan="1" colspan="1">8.8</td><td rowspan="1" colspan="1">1.1</td><td rowspan="1" colspan="1">3.4</td><td rowspan="1" colspan="1">6.9</td><td rowspan="1" colspan="1">6.9</td><td rowspan="1" colspan="1">9.2</td></tr><tr><td rowspan="1" colspan="1">n</td><td rowspan="1" colspan="1">81</td><td rowspan="1" colspan="1">84</td><td rowspan="1" colspan="1">84</td><td rowspan="1" colspan="1">84</td><td rowspan="1" colspan="1">84</td><td rowspan="1" colspan="1">84</td><td rowspan="1" colspan="1">84</td><td rowspan="1" colspan="1">84</td><td rowspan="1" colspan="1">76</td><td rowspan="1" colspan="1">82</td><td rowspan="1" colspan="1">84</td><td rowspan="1" colspan="1">83</td><td rowspan="1" colspan="1">84</td><td rowspan="1" colspan="1">84</td><td rowspan="1" colspan="1">68</td><td rowspan="1" colspan="1">84</td><td rowspan="1" colspan="1">84</td><td rowspan="1" colspan="1">81</td><td rowspan="1" colspan="1">84</td></tr><tr><td rowspan="4" colspan="1"><italic><tp:taxon-name>Carasobarbus fritschii</tp:taxon-name></italic></td><td rowspan="1" colspan="1">max</td><td rowspan="1" colspan="1">137.5</td><td rowspan="1" colspan="1">82.9</td><td rowspan="1" colspan="1">53.7</td><td rowspan="1" colspan="1">55.3</td><td rowspan="1" colspan="1">26.8</td><td rowspan="1" colspan="1">18.8</td><td rowspan="1" colspan="1">34.3</td><td rowspan="1" colspan="1">13.6</td><td rowspan="1" colspan="1">28.0</td><td rowspan="1" colspan="1">25.2</td><td rowspan="1" colspan="1">23.8</td><td rowspan="1" colspan="1">31.3</td><td rowspan="1" colspan="1">20.6</td><td rowspan="1" colspan="1">11.9</td><td rowspan="1" colspan="1">5.6</td><td rowspan="1" colspan="1">8.3</td><td rowspan="1" colspan="1">8.8</td><td rowspan="1" colspan="1">9.8</td><td rowspan="1" colspan="1">10.7</td></tr><tr><td rowspan="1" colspan="1">min</td><td rowspan="1" colspan="1">121.1</td><td rowspan="1" colspan="1">73.6</td><td rowspan="1" colspan="1">44.9</td><td rowspan="1" colspan="1">47.0</td><td rowspan="1" colspan="1">18.8</td><td rowspan="1" colspan="1">10.7</td><td rowspan="1" colspan="1">24.8</td><td rowspan="1" colspan="1">10.6</td><td rowspan="1" colspan="1">19.6</td><td rowspan="1" colspan="1">19.3</td><td rowspan="1" colspan="1">15.8</td><td rowspan="1" colspan="1">18.1</td><td rowspan="1" colspan="1">15.0</td><td rowspan="1" colspan="1">6.6</td><td rowspan="1" colspan="1">1.4</td><td rowspan="1" colspan="1">2.8</td><td rowspan="1" colspan="1">4.7</td><td rowspan="1" colspan="1">5.4</td><td rowspan="1" colspan="1">6.3</td></tr><tr><td rowspan="1" colspan="1">med</td><td rowspan="1" colspan="1">129.8</td><td rowspan="1" colspan="1">77.1</td><td rowspan="1" colspan="1">49.3</td><td rowspan="1" colspan="1">50.7</td><td rowspan="1" colspan="1">23.0</td><td rowspan="1" colspan="1">15.0</td><td rowspan="1" colspan="1">29.2</td><td rowspan="1" colspan="1">11.9</td><td rowspan="1" colspan="1">23.6</td><td rowspan="1" colspan="1">22.2</td><td rowspan="1" colspan="1">20.5</td><td rowspan="1" colspan="1">22.4</td><td rowspan="1" colspan="1">17.4</td><td rowspan="1" colspan="1">9.1</td><td rowspan="1" colspan="1">3.1</td><td rowspan="1" colspan="1">4.7</td><td rowspan="1" colspan="1">6.6</td><td rowspan="1" colspan="1">7.1</td><td rowspan="1" colspan="1">9.1</td></tr><tr><td rowspan="1" colspan="1">n</td><td rowspan="1" colspan="1">229</td><td rowspan="1" colspan="1">243</td><td rowspan="1" colspan="1">244</td><td rowspan="1" colspan="1">243</td><td rowspan="1" colspan="1">244</td><td rowspan="1" colspan="1">244</td><td rowspan="1" colspan="1">244</td><td rowspan="1" colspan="1">243</td><td rowspan="1" colspan="1">196</td><td rowspan="1" colspan="1">244</td><td rowspan="1" colspan="1">244</td><td rowspan="1" colspan="1">242</td><td rowspan="1" colspan="1">243</td><td rowspan="1" colspan="1">243</td><td rowspan="1" colspan="1">242</td><td rowspan="1" colspan="1">244</td><td rowspan="1" colspan="1">244</td><td rowspan="1" colspan="1">244</td><td rowspan="1" colspan="1">244</td></tr><tr><td rowspan="4" colspan="1"><italic><tp:taxon-name>Carasobarbus harterti</tp:taxon-name></italic></td><td rowspan="1" colspan="1">max</td><td rowspan="1" colspan="1">140.9</td><td rowspan="1" colspan="1">78.0</td><td rowspan="1" colspan="1">53.7</td><td rowspan="1" colspan="1">55.8</td><td rowspan="1" colspan="1">27.5</td><td rowspan="1" colspan="1">18.4</td><td rowspan="1" colspan="1">31.6</td><td rowspan="1" colspan="1">13.3</td><td rowspan="1" colspan="1">31.8</td><td rowspan="1" colspan="1">25.5</td><td rowspan="1" colspan="1">24.8</td><td rowspan="1" colspan="1">24.1</td><td rowspan="1" colspan="1">19.0</td><td rowspan="1" colspan="1">10.3</td><td rowspan="1" colspan="1">9.1</td><td rowspan="1" colspan="1">9.6</td><td rowspan="1" colspan="1">9.5</td><td rowspan="1" colspan="1">7.1</td><td rowspan="1" colspan="1">9.6</td></tr><tr><td rowspan="1" colspan="1">min</td><td rowspan="1" colspan="1">122.6</td><td rowspan="1" colspan="1">70.9</td><td rowspan="1" colspan="1">46.5</td><td rowspan="1" colspan="1">48.5</td><td rowspan="1" colspan="1">21.2</td><td rowspan="1" colspan="1">12.3</td><td rowspan="1" colspan="1">26.8</td><td rowspan="1" colspan="1">11.8</td><td rowspan="1" colspan="1">25.8</td><td rowspan="1" colspan="1">21.5</td><td rowspan="1" colspan="1">20.4</td><td rowspan="1" colspan="1">18.9</td><td rowspan="1" colspan="1">16.5</td><td rowspan="1" colspan="1">8.4</td><td rowspan="1" colspan="1">4.5</td><td rowspan="1" colspan="1">5.5</td><td rowspan="1" colspan="1">5.9</td><td rowspan="1" colspan="1">5.2</td><td rowspan="1" colspan="1">7.4</td></tr><tr><td rowspan="1" colspan="1">med</td><td rowspan="1" colspan="1">131.8</td><td rowspan="1" colspan="1">75.0</td><td rowspan="1" colspan="1">49.8</td><td rowspan="1" colspan="1">51.1</td><td rowspan="1" colspan="1">24.4</td><td rowspan="1" colspan="1">16.0</td><td rowspan="1" colspan="1">29.2</td><td rowspan="1" colspan="1">12.8</td><td rowspan="1" colspan="1">28.9</td><td rowspan="1" colspan="1">23.5</td><td rowspan="1" colspan="1">22.8</td><td rowspan="1" colspan="1">21.1</td><td rowspan="1" colspan="1">18.0</td><td rowspan="1" colspan="1">9.3</td><td rowspan="1" colspan="1">6.6</td><td rowspan="1" colspan="1">7.8</td><td rowspan="1" colspan="1">7.4</td><td rowspan="1" colspan="1">6.2</td><td rowspan="1" colspan="1">8.4</td></tr><tr><td rowspan="1" colspan="1">n</td><td rowspan="1" colspan="1">19</td><td rowspan="1" colspan="1">24</td><td rowspan="1" colspan="1">24</td><td rowspan="1" colspan="1">24</td><td rowspan="1" colspan="1">24</td><td rowspan="1" colspan="1">24</td><td rowspan="1" colspan="1">24</td><td rowspan="1" colspan="1">24</td><td rowspan="1" colspan="1">11</td><td rowspan="1" colspan="1">24</td><td rowspan="1" colspan="1">23</td><td rowspan="1" colspan="1">23</td><td rowspan="1" colspan="1">24</td><td rowspan="1" colspan="1">24</td><td rowspan="1" colspan="1">24</td><td rowspan="1" colspan="1">24</td><td rowspan="1" colspan="1">24</td><td rowspan="1" colspan="1">24</td><td rowspan="1" colspan="1">24</td></tr><tr><td rowspan="4" colspan="1"><italic><tp:taxon-name>Carasobarbus kosswigi</tp:taxon-name></italic></td><td rowspan="1" colspan="1">max</td><td rowspan="1" colspan="1">133.9</td><td rowspan="1" colspan="1">79.7</td><td rowspan="1" colspan="1">53.4</td><td rowspan="1" colspan="1">51.9</td><td rowspan="1" colspan="1">25.3</td><td rowspan="1" colspan="1">16.0</td><td rowspan="1" colspan="1">32.8</td><td rowspan="1" colspan="1">12.9</td><td rowspan="1" colspan="1">35.5</td><td rowspan="1" colspan="1">23.8</td><td rowspan="1" colspan="1">21.8</td><td rowspan="1" colspan="1">26.4</td><td rowspan="1" colspan="1">21.8</td><td rowspan="1" colspan="1">11.1</td><td rowspan="1" colspan="1">5.5</td><td rowspan="1" colspan="1">7.4</td><td rowspan="1" colspan="1">8.1</td><td rowspan="1" colspan="1">5.9</td><td rowspan="1" colspan="1">8.5</td></tr><tr><td rowspan="1" colspan="1">min</td><td rowspan="1" colspan="1">127.1</td><td rowspan="1" colspan="1">75.4</td><td rowspan="1" colspan="1">47.0</td><td rowspan="1" colspan="1">48.7</td><td rowspan="1" colspan="1">22.8</td><td rowspan="1" colspan="1">11.9</td><td rowspan="1" colspan="1">26.2</td><td rowspan="1" colspan="1">10.4</td><td rowspan="1" colspan="1">26.1</td><td rowspan="1" colspan="1">20.1</td><td rowspan="1" colspan="1">19.1</td><td rowspan="1" colspan="1">20.0</td><td rowspan="1" colspan="1">18.1</td><td rowspan="1" colspan="1">8.8</td><td rowspan="1" colspan="1">2.8</td><td rowspan="1" colspan="1">3.6</td><td rowspan="1" colspan="1">4.8</td><td rowspan="1" colspan="1">3.7</td><td rowspan="1" colspan="1">7.3</td></tr><tr><td rowspan="1" colspan="1">med</td><td rowspan="1" colspan="1">130.4</td><td rowspan="1" colspan="1">77.7</td><td rowspan="1" colspan="1">49.7</td><td rowspan="1" colspan="1">50.8</td><td rowspan="1" colspan="1">24.5</td><td rowspan="1" colspan="1">14.5</td><td rowspan="1" colspan="1">31.1</td><td rowspan="1" colspan="1">11.9</td><td rowspan="1" colspan="1">28.8</td><td rowspan="1" colspan="1">22.1</td><td rowspan="1" colspan="1">20.8</td><td rowspan="1" colspan="1">22.6</td><td rowspan="1" colspan="1">19.9</td><td rowspan="1" colspan="1">10.0</td><td rowspan="1" colspan="1">4.3</td><td rowspan="1" colspan="1">5.1</td><td rowspan="1" colspan="1">5.9</td><td rowspan="1" colspan="1">4.6</td><td rowspan="1" colspan="1">7.9</td></tr><tr><td rowspan="1" colspan="1">n</td><td rowspan="1" colspan="1">14</td><td rowspan="1" colspan="1">15</td><td rowspan="1" colspan="1">15</td><td rowspan="1" colspan="1">15</td><td rowspan="1" colspan="1">15</td><td rowspan="1" colspan="1">15</td><td rowspan="1" colspan="1">15</td><td rowspan="1" colspan="1">15</td><td rowspan="1" colspan="1">14</td><td rowspan="1" colspan="1">15</td><td rowspan="1" colspan="1">15</td><td rowspan="1" colspan="1">15</td><td rowspan="1" colspan="1">15</td><td rowspan="1" colspan="1">15</td><td rowspan="1" colspan="1">15</td><td rowspan="1" colspan="1">15</td><td rowspan="1" colspan="1">15</td><td rowspan="1" colspan="1">15</td><td rowspan="1" colspan="1">15</td></tr><tr><td rowspan="4" colspan="1"><italic><tp:taxon-name>Carasobarbus luteus</tp:taxon-name></italic></td><td rowspan="1" colspan="1">max</td><td rowspan="1" colspan="1">134.1</td><td rowspan="1" colspan="1">84.0</td><td rowspan="1" colspan="1">56.3</td><td rowspan="1" colspan="1">57.9</td><td rowspan="1" colspan="1">33.1</td><td rowspan="1" colspan="1">15.8</td><td rowspan="1" colspan="1">40.1</td><td rowspan="1" colspan="1">14.3</td><td rowspan="1" colspan="1">31.9</td><td rowspan="1" colspan="1">24.6</td><td rowspan="1" colspan="1">22.7</td><td rowspan="1" colspan="1">23.7</td><td rowspan="1" colspan="1">22.6</td><td rowspan="1" colspan="1">10.7</td><td rowspan="1" colspan="1">3.2</td><td rowspan="1" colspan="1">7.1</td><td rowspan="1" colspan="1">10.1</td><td rowspan="1" colspan="1">10.7</td><td rowspan="1" colspan="1">11.3</td></tr><tr><td rowspan="1" colspan="1">min</td><td rowspan="1" colspan="1">120.4</td><td rowspan="1" colspan="1">74.7</td><td rowspan="1" colspan="1">47.3</td><td rowspan="1" colspan="1">48.6</td><td rowspan="1" colspan="1">21.7</td><td rowspan="1" colspan="1">8.6</td><td rowspan="1" colspan="1">26.2</td><td rowspan="1" colspan="1">11.0</td><td rowspan="1" colspan="1">17.6</td><td rowspan="1" colspan="1">17.9</td><td rowspan="1" colspan="1">16.8</td><td rowspan="1" colspan="1">15.8</td><td rowspan="1" colspan="1">14.9</td><td rowspan="1" colspan="1">6.6</td><td rowspan="1" colspan="1">0.6</td><td rowspan="1" colspan="1">2.8</td><td rowspan="1" colspan="1">0.0</td><td rowspan="1" colspan="1">5.1</td><td rowspan="1" colspan="1">7.4</td></tr><tr><td rowspan="1" colspan="1">med</td><td rowspan="1" colspan="1">127.5</td><td rowspan="1" colspan="1">79.1</td><td rowspan="1" colspan="1">52.2</td><td rowspan="1" colspan="1">53.4</td><td rowspan="1" colspan="1">27.3</td><td rowspan="1" colspan="1">13.2</td><td rowspan="1" colspan="1">33.6</td><td rowspan="1" colspan="1">12.8</td><td rowspan="1" colspan="1">24.9</td><td rowspan="1" colspan="1">21.4</td><td rowspan="1" colspan="1">19.8</td><td rowspan="1" colspan="1">19.9</td><td rowspan="1" colspan="1">19.2</td><td rowspan="1" colspan="1">9.0</td><td rowspan="1" colspan="1">1.7</td><td rowspan="1" colspan="1">4.4</td><td rowspan="1" colspan="1">7.2</td><td rowspan="1" colspan="1">7.1</td><td rowspan="1" colspan="1">9.6</td></tr><tr><td rowspan="1" colspan="1">n</td><td rowspan="1" colspan="1">257</td><td rowspan="1" colspan="1">264</td><td rowspan="1" colspan="1">268</td><td rowspan="1" colspan="1">265</td><td rowspan="1" colspan="1">267</td><td rowspan="1" colspan="1">266</td><td rowspan="1" colspan="1">268</td><td rowspan="1" colspan="1">268</td><td rowspan="1" colspan="1">241</td><td rowspan="1" colspan="1">267</td><td rowspan="1" colspan="1">268</td><td rowspan="1" colspan="1">266</td><td rowspan="1" colspan="1">267</td><td rowspan="1" colspan="1">267</td><td rowspan="1" colspan="1">41</td><td rowspan="1" colspan="1">266</td><td rowspan="1" colspan="1">265</td><td rowspan="1" colspan="1">233</td><td rowspan="1" colspan="1">268</td></tr><tr><td rowspan="4" colspan="1"><italic><tp:taxon-name>Carasobarbus sublimus</tp:taxon-name></italic></td><td rowspan="1" colspan="1">max</td><td rowspan="1" colspan="1">137.9</td><td rowspan="1" colspan="1">81.4</td><td rowspan="1" colspan="1">57.0</td><td rowspan="1" colspan="1">56.8</td><td rowspan="1" colspan="1">30.1</td><td rowspan="1" colspan="1">14.8</td><td rowspan="1" colspan="1">33.4</td><td rowspan="1" colspan="1">13.8</td><td rowspan="1" colspan="1">29.9</td><td rowspan="1" colspan="1">25.5</td><td rowspan="1" colspan="1">23.8</td><td rowspan="1" colspan="1">28.4</td><td rowspan="1" colspan="1">22.1</td><td rowspan="1" colspan="1">11.5</td><td rowspan="1" colspan="1">7.0</td><td rowspan="1" colspan="1">9.7</td><td rowspan="1" colspan="1">10.0</td><td rowspan="1" colspan="1">7.6</td><td rowspan="1" colspan="1">9.0</td></tr><tr><td rowspan="1" colspan="1">min</td><td rowspan="1" colspan="1">131.9</td><td rowspan="1" colspan="1">76.5</td><td rowspan="1" colspan="1">49.1</td><td rowspan="1" colspan="1">49.6</td><td rowspan="1" colspan="1">25.2</td><td rowspan="1" colspan="1">10.3</td><td rowspan="1" colspan="1">27.9</td><td rowspan="1" colspan="1">11.8</td><td rowspan="1" colspan="1">19.7</td><td rowspan="1" colspan="1">22.9</td><td rowspan="1" colspan="1">21.0</td><td rowspan="1" colspan="1">21.9</td><td rowspan="1" colspan="1">19.4</td><td rowspan="1" colspan="1">8.7</td><td rowspan="1" colspan="1">4.1</td><td rowspan="1" colspan="1">5.1</td><td rowspan="1" colspan="1">5.6</td><td rowspan="1" colspan="1">3.6</td><td rowspan="1" colspan="1">6.8</td></tr><tr><td rowspan="1" colspan="1">med</td><td rowspan="1" colspan="1">134.4</td><td rowspan="1" colspan="1">77.9</td><td rowspan="1" colspan="1">52.5</td><td rowspan="1" colspan="1">54.2</td><td rowspan="1" colspan="1">27.7</td><td rowspan="1" colspan="1">13.0</td><td rowspan="1" colspan="1">30.6</td><td rowspan="1" colspan="1">12.8</td><td rowspan="1" colspan="1">28.3</td><td rowspan="1" colspan="1">24.3</td><td rowspan="1" colspan="1">22.2</td><td rowspan="1" colspan="1">23.9</td><td rowspan="1" colspan="1">20.7</td><td rowspan="1" colspan="1">10.2</td><td rowspan="1" colspan="1">5.4</td><td rowspan="1" colspan="1">8.0</td><td rowspan="1" colspan="1">8.9</td><td rowspan="1" colspan="1">6.4</td><td rowspan="1" colspan="1">8.4</td></tr><tr><td rowspan="1" colspan="1">n</td><td rowspan="1" colspan="1">16</td><td rowspan="1" colspan="1">18</td><td rowspan="1" colspan="1">18</td><td rowspan="1" colspan="1">18</td><td rowspan="1" colspan="1">18</td><td rowspan="1" colspan="1">18</td><td rowspan="1" colspan="1">18</td><td rowspan="1" colspan="1">18</td><td rowspan="1" colspan="1">14</td><td rowspan="1" colspan="1">18</td><td rowspan="1" colspan="1">18</td><td rowspan="1" colspan="1">18</td><td rowspan="1" colspan="1">18</td><td rowspan="1" colspan="1">18</td><td rowspan="1" colspan="1">18</td><td rowspan="1" colspan="1">18</td><td rowspan="1" colspan="1">18</td><td rowspan="1" colspan="1">18</td><td rowspan="1" colspan="1">18</td></tr></tbody></table></table-wrap><fig id="F4" position="float" orientation="portrait"><label>Figure 4.</label><caption><p>Last unbranched dorsal-fin ray length / head length; TES = Tigris-Euphrates system.</p></caption><graphic xmlns:xlink="http://www.w3.org/1999/xlink" xlink:href="ZooKeys-339-001-g004.jpg" position="float" orientation="portrait" xlink:type="simple"/></fig><table-wrap id="T3" position="float" orientation="portrait"><label>Table 3.</label><caption><p>Number of branched dorsal-fin rays.</p></caption><table><tbody><tr><th rowspan="1" colspan="1"/><th rowspan="1" colspan="1"><bold>n</bold></th><th rowspan="1" colspan="1"><bold>7</bold></th><th rowspan="1" colspan="1"><bold>8</bold></th><th rowspan="1" colspan="1"><bold>9</bold></th><th rowspan="1" colspan="1"><bold>10</bold></th><th rowspan="1" colspan="1"><bold>11</bold></th></tr><tr><td rowspan="1" colspan="1"><italic><tp:taxon-name>Carasobarbus apoensis</tp:taxon-name></italic></td><td rowspan="1" colspan="1">66</td><td rowspan="1" colspan="1"/><td rowspan="1" colspan="1"/><td rowspan="1" colspan="1">2</td><td rowspan="1" colspan="1">63</td><td rowspan="1" colspan="1">1</td></tr><tr><td rowspan="1" colspan="1"><italic><tp:taxon-name>Carasobarbus canis</tp:taxon-name></italic></td><td rowspan="1" colspan="1">90</td><td rowspan="1" colspan="1"/><td rowspan="1" colspan="1"/><td rowspan="1" colspan="1">5</td><td rowspan="1" colspan="1">85</td><td rowspan="1" colspan="1"/></tr><tr><td rowspan="1" colspan="1"><italic><tp:taxon-name>Carasobarbus chantrei</tp:taxon-name></italic></td><td rowspan="1" colspan="1">196</td><td rowspan="1" colspan="1"/><td rowspan="1" colspan="1"/><td rowspan="1" colspan="1">21</td><td rowspan="1" colspan="1">164</td><td rowspan="1" colspan="1">11</td></tr><tr><td rowspan="1" colspan="1"><italic><tp:taxon-name>Carasobarbus exulatus</tp:taxon-name></italic></td><td rowspan="1" colspan="1">110</td><td rowspan="1" colspan="1"/><td rowspan="1" colspan="1">8</td><td rowspan="1" colspan="1">99</td><td rowspan="1" colspan="1">3</td><td rowspan="1" colspan="1"/></tr><tr><td rowspan="1" colspan="1"><italic><tp:taxon-name>Carasobarbus fritschii</tp:taxon-name></italic></td><td rowspan="1" colspan="1">297</td><td rowspan="1" colspan="1">1</td><td rowspan="1" colspan="1">23</td><td rowspan="1" colspan="1">268</td><td rowspan="1" colspan="1">5</td><td rowspan="1" colspan="1"/></tr><tr><td rowspan="1" colspan="1"><italic><tp:taxon-name>Carasobarbus harterti</tp:taxon-name></italic></td><td rowspan="1" colspan="1">30</td><td rowspan="1" colspan="1"/><td rowspan="1" colspan="1"/><td rowspan="1" colspan="1">30</td><td rowspan="1" colspan="1"/><td rowspan="1" colspan="1"/></tr><tr><td rowspan="1" colspan="1"><italic><tp:taxon-name>Carasobarbus kosswigi</tp:taxon-name></italic></td><td rowspan="1" colspan="1">23</td><td rowspan="1" colspan="1"/><td rowspan="1" colspan="1"/><td rowspan="1" colspan="1">3</td><td rowspan="1" colspan="1">20</td><td rowspan="1" colspan="1"/></tr><tr><td rowspan="1" colspan="1"><italic><tp:taxon-name>Carasobarbus luteus</tp:taxon-name></italic></td><td rowspan="1" colspan="1">441</td><td rowspan="1" colspan="1"/><td rowspan="1" colspan="1">1</td><td rowspan="1" colspan="1">23</td><td rowspan="1" colspan="1">411</td><td rowspan="1" colspan="1">6</td></tr><tr><td rowspan="1" colspan="1">Naband population</td><td rowspan="1" colspan="1">10</td><td rowspan="1" colspan="1"/><td rowspan="1" colspan="1"/><td rowspan="1" colspan="1">1</td><td rowspan="1" colspan="1">9</td><td rowspan="1" colspan="1"/></tr><tr><td rowspan="1" colspan="1"><italic><tp:taxon-name>Carasobarbus sublimus</tp:taxon-name></italic></td><td rowspan="1" colspan="1">18</td><td rowspan="1" colspan="1"/><td rowspan="1" colspan="1"/><td rowspan="1" colspan="1">2</td><td rowspan="1" colspan="1">16</td><td rowspan="1" colspan="1"/></tr></tbody></table></table-wrap><table-wrap id="T4" position="float" orientation="portrait"><label>Table 4.</label><caption><p>Number of branched anal-fin rays.</p></caption><table><tbody><tr><th rowspan="1" colspan="1"/><th rowspan="1" colspan="1"><bold>n</bold></th><th rowspan="1" colspan="1"><bold>5</bold></th><th rowspan="1" colspan="1"><bold>6</bold></th><th rowspan="1" colspan="1"><bold>7</bold></th></tr><tr><td rowspan="1" colspan="1"><italic><tp:taxon-name>Carasobarbus apoensis</tp:taxon-name></italic></td><td rowspan="1" colspan="1">65</td><td rowspan="1" colspan="1"/><td rowspan="1" colspan="1">65</td><td rowspan="1" colspan="1"/></tr><tr><td rowspan="1" colspan="1"><italic><tp:taxon-name>Carasobarbus canis</tp:taxon-name></italic></td><td rowspan="1" colspan="1">90</td><td rowspan="1" colspan="1">2</td><td rowspan="1" colspan="1">88</td><td rowspan="1" colspan="1"/></tr><tr><td rowspan="1" colspan="1"><italic><tp:taxon-name>Carasobarbus chantrei</tp:taxon-name></italic></td><td rowspan="1" colspan="1">197</td><td rowspan="1" colspan="1">3</td><td rowspan="1" colspan="1">194</td><td rowspan="1" colspan="1"/></tr><tr><td rowspan="1" colspan="1"><italic><tp:taxon-name>Carasobarbus exulatus</tp:taxon-name></italic></td><td rowspan="1" colspan="1">109</td><td rowspan="1" colspan="1">3</td><td rowspan="1" colspan="1">106</td><td rowspan="1" colspan="1"/></tr><tr><td rowspan="1" colspan="1"><italic><tp:taxon-name>Carasobarbus fritschii</tp:taxon-name></italic></td><td rowspan="1" colspan="1">296</td><td rowspan="1" colspan="1">3</td><td rowspan="1" colspan="1">293</td><td rowspan="1" colspan="1"/></tr><tr><td rowspan="1" colspan="1"><italic><tp:taxon-name>Carasobarbus harterti</tp:taxon-name></italic></td><td rowspan="1" colspan="1">30</td><td rowspan="1" colspan="1"/><td rowspan="1" colspan="1">29</td><td rowspan="1" colspan="1">1</td></tr><tr><td rowspan="1" colspan="1"><italic><tp:taxon-name>Carasobarbus kosswigi</tp:taxon-name></italic></td><td rowspan="1" colspan="1">23</td><td rowspan="1" colspan="1"/><td rowspan="1" colspan="1">23</td><td rowspan="1" colspan="1"/></tr><tr><td rowspan="1" colspan="1"><italic><tp:taxon-name>Carasobarbus luteus</tp:taxon-name></italic></td><td rowspan="1" colspan="1">439</td><td rowspan="1" colspan="1">3</td><td rowspan="1" colspan="1">435</td><td rowspan="1" colspan="1">1</td></tr><tr><td rowspan="1" colspan="1">Naband population</td><td rowspan="1" colspan="1">10</td><td rowspan="1" colspan="1"/><td rowspan="1" colspan="1">10</td><td rowspan="1" colspan="1"/></tr><tr><td rowspan="1" colspan="1"><italic><tp:taxon-name>Carasobarbus sublimus</tp:taxon-name></italic></td><td rowspan="1" colspan="1">18</td><td rowspan="1" colspan="1"/><td rowspan="1" colspan="1">18</td><td rowspan="1" colspan="1"/></tr></tbody></table></table-wrap><table-wrap id="T5" position="float" orientation="portrait"><label>Table 5.</label><caption><p>Lateral line scale count.</p></caption><table><tbody><tr><th rowspan="1" colspan="1"/><th rowspan="1" colspan="1"><bold>n</bold></th><th rowspan="1" colspan="1"><bold>25</bold></th><th rowspan="1" colspan="1"><bold>26</bold></th><th rowspan="1" colspan="1"><bold>27</bold></th><th rowspan="1" colspan="1"><bold>28</bold></th><th rowspan="1" colspan="1"><bold>29</bold></th><th rowspan="1" colspan="1"><bold>30</bold></th><th rowspan="1" colspan="1"><bold>31</bold></th><th rowspan="1" colspan="1"><bold>32</bold></th><th rowspan="1" colspan="1"><bold>33</bold></th><th rowspan="1" colspan="1"><bold>34</bold></th><th rowspan="1" colspan="1"><bold>35</bold></th><th rowspan="1" colspan="1"><bold>36</bold></th><th rowspan="1" colspan="1"><bold>37</bold></th><th rowspan="1" colspan="1"><bold>38</bold></th><th rowspan="1" colspan="1"><bold>39</bold></th></tr><tr><td rowspan="1" colspan="1"><italic><tp:taxon-name>Carasobarbus apoensis</tp:taxon-name></italic></td><td rowspan="1" colspan="1">60</td><td rowspan="1" colspan="1"/><td rowspan="1" colspan="1"/><td rowspan="1" colspan="1">1</td><td rowspan="1" colspan="1">9</td><td rowspan="1" colspan="1">15</td><td rowspan="1" colspan="1">20</td><td rowspan="1" colspan="1">14</td><td rowspan="1" colspan="1">1</td><td rowspan="1" colspan="1"/><td rowspan="1" colspan="1"/><td rowspan="1" colspan="1"/><td rowspan="1" colspan="1"/><td rowspan="1" colspan="1"/><td rowspan="1" colspan="1"/><td rowspan="1" colspan="1"/></tr><tr><td rowspan="1" colspan="1"><italic><tp:taxon-name>Carasobarbus canis</tp:taxon-name></italic></td><td rowspan="1" colspan="1">74</td><td rowspan="1" colspan="1"/><td rowspan="1" colspan="1"/><td rowspan="1" colspan="1"/><td rowspan="1" colspan="1"/><td rowspan="1" colspan="1">1</td><td rowspan="1" colspan="1">3</td><td rowspan="1" colspan="1">16</td><td rowspan="1" colspan="1">19</td><td rowspan="1" colspan="1">12</td><td rowspan="1" colspan="1">13</td><td rowspan="1" colspan="1">10</td><td rowspan="1" colspan="1"/><td rowspan="1" colspan="1"/><td rowspan="1" colspan="1"/><td rowspan="1" colspan="1"/></tr><tr><td rowspan="1" colspan="1"><italic><tp:taxon-name>Carasobarbus chantrei</tp:taxon-name></italic></td><td rowspan="1" colspan="1">168</td><td rowspan="1" colspan="1"/><td rowspan="1" colspan="1"/><td rowspan="1" colspan="1"/><td rowspan="1" colspan="1"/><td rowspan="1" colspan="1"/><td rowspan="1" colspan="1"/><td rowspan="1" colspan="1">5</td><td rowspan="1" colspan="1">11</td><td rowspan="1" colspan="1">31</td><td rowspan="1" colspan="1">48</td><td rowspan="1" colspan="1">36</td><td rowspan="1" colspan="1">29</td><td rowspan="1" colspan="1">7</td><td rowspan="1" colspan="1">1</td><td rowspan="1" colspan="1"/></tr><tr><td rowspan="1" colspan="1"><italic><tp:taxon-name>Carasobarbus exulatus</tp:taxon-name></italic></td><td rowspan="1" colspan="1">79</td><td rowspan="1" colspan="1"/><td rowspan="1" colspan="1">1</td><td rowspan="1" colspan="1">3</td><td rowspan="1" colspan="1">17</td><td rowspan="1" colspan="1">18</td><td rowspan="1" colspan="1">24</td><td rowspan="1" colspan="1">13</td><td rowspan="1" colspan="1">3</td><td rowspan="1" colspan="1"/><td rowspan="1" colspan="1"/><td rowspan="1" colspan="1"/><td rowspan="1" colspan="1"/><td rowspan="1" colspan="1"/><td rowspan="1" colspan="1"/><td rowspan="1" colspan="1"/></tr><tr><td rowspan="1" colspan="1"><italic><tp:taxon-name>Carasobarbus fritschii</tp:taxon-name></italic></td><td rowspan="1" colspan="1">264</td><td rowspan="1" colspan="1"/><td rowspan="1" colspan="1"/><td rowspan="1" colspan="1"/><td rowspan="1" colspan="1"/><td rowspan="1" colspan="1"/><td rowspan="1" colspan="1">1</td><td rowspan="1" colspan="1">12</td><td rowspan="1" colspan="1">21</td><td rowspan="1" colspan="1">39</td><td rowspan="1" colspan="1">75</td><td rowspan="1" colspan="1">58</td><td rowspan="1" colspan="1">36</td><td rowspan="1" colspan="1">15</td><td rowspan="1" colspan="1">4</td><td rowspan="1" colspan="1">3</td></tr><tr><td rowspan="1" colspan="1"><italic><tp:taxon-name>Carasobarbus harterti</tp:taxon-name></italic></td><td rowspan="1" colspan="1">24</td><td rowspan="1" colspan="1"/><td rowspan="1" colspan="1"/><td rowspan="1" colspan="1"/><td rowspan="1" colspan="1"/><td rowspan="1" colspan="1"/><td rowspan="1" colspan="1"/><td rowspan="1" colspan="1">1</td><td rowspan="1" colspan="1"/><td rowspan="1" colspan="1">5</td><td rowspan="1" colspan="1">9</td><td rowspan="1" colspan="1">4</td><td rowspan="1" colspan="1">4</td><td rowspan="1" colspan="1"/><td rowspan="1" colspan="1">1</td><td rowspan="1" colspan="1"/></tr><tr><td rowspan="1" colspan="1"><italic><tp:taxon-name>Carasobarbus kosswigi</tp:taxon-name></italic></td><td rowspan="1" colspan="1">19</td><td rowspan="1" colspan="1"/><td rowspan="1" colspan="1"/><td rowspan="1" colspan="1"/><td rowspan="1" colspan="1"/><td rowspan="1" colspan="1"/><td rowspan="1" colspan="1"/><td rowspan="1" colspan="1"/><td rowspan="1" colspan="1">1</td><td rowspan="1" colspan="1">7</td><td rowspan="1" colspan="1">2</td><td rowspan="1" colspan="1">3</td><td rowspan="1" colspan="1">5</td><td rowspan="1" colspan="1"/><td rowspan="1" colspan="1">1</td><td rowspan="1" colspan="1"/></tr><tr><td rowspan="1" colspan="1"><italic><tp:taxon-name>Carasobarbus luteus</tp:taxon-name></italic></td><td rowspan="1" colspan="1">390</td><td rowspan="1" colspan="1">11</td><td rowspan="1" colspan="1">52</td><td rowspan="1" colspan="1">79</td><td rowspan="1" colspan="1">120</td><td rowspan="1" colspan="1">84</td><td rowspan="1" colspan="1">29</td><td rowspan="1" colspan="1">9</td><td rowspan="1" colspan="1">5</td><td rowspan="1" colspan="1">1</td><td rowspan="1" colspan="1"/><td rowspan="1" colspan="1"/><td rowspan="1" colspan="1"/><td rowspan="1" colspan="1"/><td rowspan="1" colspan="1"/><td rowspan="1" colspan="1"/></tr><tr><td rowspan="1" colspan="1">Naband population</td><td rowspan="1" colspan="1">8</td><td rowspan="1" colspan="1"/><td rowspan="1" colspan="1"/><td rowspan="1" colspan="1"/><td rowspan="1" colspan="1">1</td><td rowspan="1" colspan="1">3</td><td rowspan="1" colspan="1">3</td><td rowspan="1" colspan="1">1</td><td rowspan="1" colspan="1"/><td rowspan="1" colspan="1"/><td rowspan="1" colspan="1"/><td rowspan="1" colspan="1"/><td rowspan="1" colspan="1"/><td rowspan="1" colspan="1"/><td rowspan="1" colspan="1"/><td rowspan="1" colspan="1"/></tr><tr><td rowspan="1" colspan="1"><italic><tp:taxon-name>Carasobarbus sublimus</tp:taxon-name></italic></td><td rowspan="1" colspan="1">11</td><td rowspan="1" colspan="1"/><td rowspan="1" colspan="1"/><td rowspan="1" colspan="1">4</td><td rowspan="1" colspan="1">3</td><td rowspan="1" colspan="1">4</td><td rowspan="1" colspan="1"/><td rowspan="1" colspan="1"/><td rowspan="1" colspan="1"/><td rowspan="1" colspan="1"/><td rowspan="1" colspan="1"/><td rowspan="1" colspan="1"/><td rowspan="1" colspan="1"/><td rowspan="1" colspan="1"/><td rowspan="1" colspan="1"/><td rowspan="1" colspan="1"/></tr></tbody></table></table-wrap><table-wrap id="T6" position="float" orientation="portrait"><label>Table 6.</label><caption><p>Number of scales above the lateral line.</p></caption><table><tbody><tr><th rowspan="1" colspan="1"/><th rowspan="1" colspan="1"><bold>n</bold></th><th rowspan="1" colspan="1"><bold>3,5</bold></th><th rowspan="1" colspan="1"><bold>4</bold></th><th rowspan="1" colspan="1"><bold>4,5</bold></th><th rowspan="1" colspan="1"><bold>5</bold></th><th rowspan="1" colspan="1"><bold>5,5</bold></th><th rowspan="1" colspan="1"><bold>6</bold></th><th rowspan="1" colspan="1"><bold>6,5</bold></th><th rowspan="1" colspan="1"><bold>7</bold></th></tr><tr><td rowspan="1" colspan="1"><italic><tp:taxon-name>Carasobarbus apoensis</tp:taxon-name></italic></td><td rowspan="1" colspan="1">60</td><td rowspan="1" colspan="1"/><td rowspan="1" colspan="1">2</td><td rowspan="1" colspan="1">45</td><td rowspan="1" colspan="1">7</td><td rowspan="1" colspan="1">6</td><td rowspan="1" colspan="1"/><td rowspan="1" colspan="1"/><td rowspan="1" colspan="1"/></tr><tr><td rowspan="1" colspan="1"><italic><tp:taxon-name>Carasobarbus canis</tp:taxon-name></italic></td><td rowspan="1" colspan="1">82</td><td rowspan="1" colspan="1"/><td rowspan="1" colspan="1"/><td rowspan="1" colspan="1">48</td><td rowspan="1" colspan="1">11</td><td rowspan="1" colspan="1">20</td><td rowspan="1" colspan="1">3</td><td rowspan="1" colspan="1"/><td rowspan="1" colspan="1"/></tr><tr><td rowspan="1" colspan="1"><italic><tp:taxon-name>Carasobarbus chantrei</tp:taxon-name></italic></td><td rowspan="1" colspan="1">171</td><td rowspan="1" colspan="1"/><td rowspan="1" colspan="1"/><td rowspan="1" colspan="1">4</td><td rowspan="1" colspan="1">1</td><td rowspan="1" colspan="1">147</td><td rowspan="1" colspan="1">6</td><td rowspan="1" colspan="1">13</td><td rowspan="1" colspan="1"/></tr><tr><td rowspan="1" colspan="1"><italic><tp:taxon-name>Carasobarbus exulatus</tp:taxon-name></italic></td><td rowspan="1" colspan="1">79</td><td rowspan="1" colspan="1"/><td rowspan="1" colspan="1">3</td><td rowspan="1" colspan="1">70</td><td rowspan="1" colspan="1">5</td><td rowspan="1" colspan="1">1</td><td rowspan="1" colspan="1"/><td rowspan="1" colspan="1"/><td rowspan="1" colspan="1"/></tr><tr><td rowspan="1" colspan="1"><italic><tp:taxon-name>Carasobarbus fritschii</tp:taxon-name></italic></td><td rowspan="1" colspan="1">276</td><td rowspan="1" colspan="1"/><td rowspan="1" colspan="1"/><td rowspan="1" colspan="1">15</td><td rowspan="1" colspan="1"/><td rowspan="1" colspan="1">226</td><td rowspan="1" colspan="1"/><td rowspan="1" colspan="1">35</td><td rowspan="1" colspan="1"/></tr><tr><td rowspan="1" colspan="1"><italic><tp:taxon-name>Carasobarbus harterti</tp:taxon-name></italic></td><td rowspan="1" colspan="1">28</td><td rowspan="1" colspan="1"/><td rowspan="1" colspan="1"/><td rowspan="1" colspan="1"/><td rowspan="1" colspan="1"/><td rowspan="1" colspan="1">4</td><td rowspan="1" colspan="1"/><td rowspan="1" colspan="1">24</td><td rowspan="1" colspan="1"/></tr><tr><td rowspan="1" colspan="1"><italic><tp:taxon-name>Carasobarbus kosswigi</tp:taxon-name></italic></td><td rowspan="1" colspan="1">21</td><td rowspan="1" colspan="1"/><td rowspan="1" colspan="1"/><td rowspan="1" colspan="1"/><td rowspan="1" colspan="1"/><td rowspan="1" colspan="1">8</td><td rowspan="1" colspan="1">5</td><td rowspan="1" colspan="1">7</td><td rowspan="1" colspan="1">1</td></tr><tr><td rowspan="1" colspan="1"><italic><tp:taxon-name>Carasobarbus luteus</tp:taxon-name></italic></td><td rowspan="1" colspan="1">389</td><td rowspan="1" colspan="1">6</td><td rowspan="1" colspan="1">2</td><td rowspan="1" colspan="1">315</td><td rowspan="1" colspan="1">19</td><td rowspan="1" colspan="1">46</td><td rowspan="1" colspan="1">1</td><td rowspan="1" colspan="1"/><td rowspan="1" colspan="1"/></tr><tr><td rowspan="1" colspan="1">Naband population</td><td rowspan="1" colspan="1">8</td><td rowspan="1" colspan="1"/><td rowspan="1" colspan="1"/><td rowspan="1" colspan="1">8</td><td rowspan="1" colspan="1"/><td rowspan="1" colspan="1"/><td rowspan="1" colspan="1"/><td rowspan="1" colspan="1"/><td rowspan="1" colspan="1"/></tr><tr><td rowspan="1" colspan="1"><italic><tp:taxon-name>Carasobarbus sublimus</tp:taxon-name></italic></td><td rowspan="1" colspan="1">17</td><td rowspan="1" colspan="1"/><td rowspan="1" colspan="1"/><td rowspan="1" colspan="1">16</td><td rowspan="1" colspan="1"/><td rowspan="1" colspan="1">1</td><td rowspan="1" colspan="1"/><td rowspan="1" colspan="1"/><td rowspan="1" colspan="1"/></tr></tbody></table></table-wrap><table-wrap id="T7" position="float" orientation="portrait"><label>Table 7.</label><caption><p>Number of scales below the lateral line.</p></caption><table><tbody><tr><th rowspan="1" colspan="1"/><th rowspan="1" colspan="1"><bold>n</bold></th><th rowspan="1" colspan="1"><bold>3</bold></th><th rowspan="1" colspan="1"><bold>3,5</bold></th><th rowspan="1" colspan="1"><bold>4</bold></th><th rowspan="1" colspan="1"><bold>4,5</bold></th><th rowspan="1" colspan="1"><bold>5</bold></th><th rowspan="1" colspan="1"><bold>5,5</bold></th><th rowspan="1" colspan="1"><bold>6</bold></th><th rowspan="1" colspan="1"><bold>6,5</bold></th></tr><tr><td rowspan="1" colspan="1"><italic><tp:taxon-name>Carasobarbus apoensis</tp:taxon-name></italic></td><td rowspan="1" colspan="1">57</td><td rowspan="1" colspan="1"/><td rowspan="1" colspan="1">14</td><td rowspan="1" colspan="1"/><td rowspan="1" colspan="1">41</td><td rowspan="1" colspan="1"/><td rowspan="1" colspan="1">2</td><td rowspan="1" colspan="1"/><td rowspan="1" colspan="1"/></tr><tr><td rowspan="1" colspan="1"><italic><tp:taxon-name>Carasobarbus canis</tp:taxon-name></italic></td><td rowspan="1" colspan="1">80</td><td rowspan="1" colspan="1"/><td rowspan="1" colspan="1">2</td><td rowspan="1" colspan="1">3</td><td rowspan="1" colspan="1">65</td><td rowspan="1" colspan="1">1</td><td rowspan="1" colspan="1">9</td><td rowspan="1" colspan="1"/><td rowspan="1" colspan="1"/></tr><tr><td rowspan="1" colspan="1"><italic><tp:taxon-name>Carasobarbus chantrei</tp:taxon-name></italic></td><td rowspan="1" colspan="1">173</td><td rowspan="1" colspan="1"/><td rowspan="1" colspan="1"/><td rowspan="1" colspan="1">1</td><td rowspan="1" colspan="1">84</td><td rowspan="1" colspan="1">3</td><td rowspan="1" colspan="1">84</td><td rowspan="1" colspan="1">1</td><td rowspan="1" colspan="1"/></tr><tr><td rowspan="1" colspan="1"><italic><tp:taxon-name>Carasobarbus exulatus</tp:taxon-name></italic></td><td rowspan="1" colspan="1">79</td><td rowspan="1" colspan="1"/><td rowspan="1" colspan="1">24</td><td rowspan="1" colspan="1">1</td><td rowspan="1" colspan="1">51</td><td rowspan="1" colspan="1">3</td><td rowspan="1" colspan="1"/><td rowspan="1" colspan="1"/><td rowspan="1" colspan="1"/></tr><tr><td rowspan="1" colspan="1"><italic><tp:taxon-name>Carasobarbus fritschii</tp:taxon-name></italic></td><td rowspan="1" colspan="1">286</td><td rowspan="1" colspan="1"/><td rowspan="1" colspan="1">7</td><td rowspan="1" colspan="1">3</td><td rowspan="1" colspan="1">151</td><td rowspan="1" colspan="1">5</td><td rowspan="1" colspan="1">117</td><td rowspan="1" colspan="1">1</td><td rowspan="1" colspan="1">2</td></tr><tr><td rowspan="1" colspan="1"><italic><tp:taxon-name>Carasobarbus harterti</tp:taxon-name></italic></td><td rowspan="1" colspan="1">29</td><td rowspan="1" colspan="1"/><td rowspan="1" colspan="1">1</td><td rowspan="1" colspan="1"/><td rowspan="1" colspan="1">10</td><td rowspan="1" colspan="1"/><td rowspan="1" colspan="1">18</td><td rowspan="1" colspan="1"/><td rowspan="1" colspan="1"/></tr><tr><td rowspan="1" colspan="1"><italic><tp:taxon-name>Carasobarbus kosswigi</tp:taxon-name></italic></td><td rowspan="1" colspan="1">23</td><td rowspan="1" colspan="1"/><td rowspan="1" colspan="1"/><td rowspan="1" colspan="1"/><td rowspan="1" colspan="1">4</td><td rowspan="1" colspan="1">3</td><td rowspan="1" colspan="1">15</td><td rowspan="1" colspan="1"/><td rowspan="1" colspan="1">1</td></tr><tr><td rowspan="1" colspan="1"><italic><tp:taxon-name>Carasobarbus luteus</tp:taxon-name></italic></td><td rowspan="1" colspan="1">384</td><td rowspan="1" colspan="1">2</td><td rowspan="1" colspan="1">125</td><td rowspan="1" colspan="1">16</td><td rowspan="1" colspan="1">231</td><td rowspan="1" colspan="1">9</td><td rowspan="1" colspan="1">1</td><td rowspan="1" colspan="1"/><td rowspan="1" colspan="1"/></tr><tr><td rowspan="1" colspan="1">Naband population</td><td rowspan="1" colspan="1">8</td><td rowspan="1" colspan="1"/><td rowspan="1" colspan="1"/><td rowspan="1" colspan="1"/><td rowspan="1" colspan="1">8</td><td rowspan="1" colspan="1"/><td rowspan="1" colspan="1"/><td rowspan="1" colspan="1"/><td rowspan="1" colspan="1"/></tr><tr><td rowspan="1" colspan="1"><italic><tp:taxon-name>Carasobarbus sublimus</tp:taxon-name></italic></td><td rowspan="1" colspan="1">17</td><td rowspan="1" colspan="1"/><td rowspan="1" colspan="1">1</td><td rowspan="1" colspan="1"/><td rowspan="1" colspan="1">13</td><td rowspan="1" colspan="1">1</td><td rowspan="1" colspan="1">2</td><td rowspan="1" colspan="1"/><td rowspan="1" colspan="1"/></tr></tbody></table></table-wrap><table-wrap id="T8" position="float" orientation="portrait"><label>Table 8.</label><caption><p>Number of scales around the least circumference of the caudal peduncle.</p></caption><table><tbody><tr><th rowspan="1" colspan="1"/><th rowspan="1" colspan="1"><bold>n</bold></th><th rowspan="1" colspan="1"><bold>10</bold></th><th rowspan="1" colspan="1"><bold>11</bold></th><th rowspan="1" colspan="1"><bold>12</bold></th><th rowspan="1" colspan="1"><bold>13</bold></th><th rowspan="1" colspan="1"><bold>14</bold></th><th rowspan="1" colspan="1"><bold>15</bold></th><th rowspan="1" colspan="1"><bold>16</bold></th><th rowspan="1" colspan="1"><bold>17</bold></th><th rowspan="1" colspan="1"><bold>18</bold></th><th rowspan="1" colspan="1"><bold>19</bold></th><th rowspan="1" colspan="1"><bold>20</bold></th></tr><tr><td rowspan="1" colspan="1"><italic><tp:taxon-name>Carasobarbus apoensis</tp:taxon-name></italic></td><td rowspan="1" colspan="1">60</td><td rowspan="1" colspan="1"/><td rowspan="1" colspan="1"/><td rowspan="1" colspan="1">58</td><td rowspan="1" colspan="1">2</td><td rowspan="1" colspan="1"/><td rowspan="1" colspan="1"/><td rowspan="1" colspan="1"/><td rowspan="1" colspan="1"/><td rowspan="1" colspan="1"/><td rowspan="1" colspan="1"/><td rowspan="1" colspan="1"/></tr><tr><td rowspan="1" colspan="1"><italic><tp:taxon-name>Carasobarbus canis</tp:taxon-name></italic></td><td rowspan="1" colspan="1">85</td><td rowspan="1" colspan="1"/><td rowspan="1" colspan="1"/><td rowspan="1" colspan="1">80</td><td rowspan="1" colspan="1">1</td><td rowspan="1" colspan="1">4</td><td rowspan="1" colspan="1"/><td rowspan="1" colspan="1"/><td rowspan="1" colspan="1"/><td rowspan="1" colspan="1"/><td rowspan="1" colspan="1"/><td rowspan="1" colspan="1"/></tr><tr><td rowspan="1" colspan="1"><italic><tp:taxon-name>Carasobarbus chantrei</tp:taxon-name></italic></td><td rowspan="1" colspan="1">168</td><td rowspan="1" colspan="1"/><td rowspan="1" colspan="1"/><td rowspan="1" colspan="1">4</td><td rowspan="1" colspan="1">7</td><td rowspan="1" colspan="1">110</td><td rowspan="1" colspan="1">27</td><td rowspan="1" colspan="1">20</td><td rowspan="1" colspan="1"/><td rowspan="1" colspan="1"/><td rowspan="1" colspan="1"/><td rowspan="1" colspan="1"/></tr><tr><td rowspan="1" colspan="1"><italic><tp:taxon-name>Carasobarbus exulatus</tp:taxon-name></italic></td><td rowspan="1" colspan="1">87</td><td rowspan="1" colspan="1">1</td><td rowspan="1" colspan="1">6</td><td rowspan="1" colspan="1">80</td><td rowspan="1" colspan="1"/><td rowspan="1" colspan="1"/><td rowspan="1" colspan="1"/><td rowspan="1" colspan="1"/><td rowspan="1" colspan="1"/><td rowspan="1" colspan="1"/><td rowspan="1" colspan="1"/><td rowspan="1" colspan="1"/></tr><tr><td rowspan="1" colspan="1"><italic><tp:taxon-name>Carasobarbus fritschii</tp:taxon-name></italic></td><td rowspan="1" colspan="1">253</td><td rowspan="1" colspan="1"/><td rowspan="1" colspan="1"/><td rowspan="1" colspan="1"/><td rowspan="1" colspan="1"/><td rowspan="1" colspan="1">3</td><td rowspan="1" colspan="1">12</td><td rowspan="1" colspan="1">212</td><td rowspan="1" colspan="1">26</td><td rowspan="1" colspan="1">23</td><td rowspan="1" colspan="1"/><td rowspan="1" colspan="1">1</td></tr><tr><td rowspan="1" colspan="1"><italic><tp:taxon-name>Carasobarbus harterti</tp:taxon-name></italic></td><td rowspan="1" colspan="1">28</td><td rowspan="1" colspan="1"/><td rowspan="1" colspan="1"/><td rowspan="1" colspan="1"/><td rowspan="1" colspan="1">2</td><td rowspan="1" colspan="1">4</td><td rowspan="1" colspan="1">3</td><td rowspan="1" colspan="1">18</td><td rowspan="1" colspan="1">1</td><td rowspan="1" colspan="1"/><td rowspan="1" colspan="1"/><td rowspan="1" colspan="1"/></tr><tr><td rowspan="1" colspan="1"><italic><tp:taxon-name>Carasobarbus kosswigi</tp:taxon-name></italic></td><td rowspan="1" colspan="1">21</td><td rowspan="1" colspan="1"/><td rowspan="1" colspan="1"/><td rowspan="1" colspan="1">1</td><td rowspan="1" colspan="1">2</td><td rowspan="1" colspan="1">10</td><td rowspan="1" colspan="1">3</td><td rowspan="1" colspan="1">5</td><td rowspan="1" colspan="1"/><td rowspan="1" colspan="1"/><td rowspan="1" colspan="1"/><td rowspan="1" colspan="1"/></tr><tr><td rowspan="1" colspan="1"><italic><tp:taxon-name>Carasobarbus luteus</tp:taxon-name></italic></td><td rowspan="1" colspan="1">408</td><td rowspan="1" colspan="1">3</td><td rowspan="1" colspan="1">2</td><td rowspan="1" colspan="1">399</td><td rowspan="1" colspan="1">4</td><td rowspan="1" colspan="1"/><td rowspan="1" colspan="1"/><td rowspan="1" colspan="1"/><td rowspan="1" colspan="1"/><td rowspan="1" colspan="1"/><td rowspan="1" colspan="1"/><td rowspan="1" colspan="1"/></tr><tr><td rowspan="1" colspan="1">Naband population</td><td rowspan="1" colspan="1">9</td><td rowspan="1" colspan="1"/><td rowspan="1" colspan="1"/><td rowspan="1" colspan="1">8</td><td rowspan="1" colspan="1">1</td><td rowspan="1" colspan="1"/><td rowspan="1" colspan="1"/><td rowspan="1" colspan="1"/><td rowspan="1" colspan="1"/><td rowspan="1" colspan="1"/><td rowspan="1" colspan="1"/><td rowspan="1" colspan="1"/></tr><tr><td rowspan="1" colspan="1"><italic><tp:taxon-name>Carasobarbus sublimus</tp:taxon-name></italic></td><td rowspan="1" colspan="1">17</td><td rowspan="1" colspan="1"/><td rowspan="1" colspan="1"/><td rowspan="1" colspan="1">17</td><td rowspan="1" colspan="1"/><td rowspan="1" colspan="1"/><td rowspan="1" colspan="1"/><td rowspan="1" colspan="1"/><td rowspan="1" colspan="1"/><td rowspan="1" colspan="1"/><td rowspan="1" colspan="1"/><td rowspan="1" colspan="1"/></tr></tbody></table></table-wrap><fig id="F5" position="float" orientation="portrait"><label>Figure 5.</label><caption><p>Striation pattern of scales taken from anteriour part of the boby above lateral line. <bold>A</bold> <italic><tp:taxon-name>Carasobarbus apoensis</tp:taxon-name></italic> <bold>B</bold> <italic><tp:taxon-name>Carasobarbus canis</tp:taxon-name></italic> <bold>C</bold> <italic><tp:taxon-name>Carasobarbus chantrei</tp:taxon-name></italic> <bold>D</bold> <italic><tp:taxon-name>Carasobarbus exulatus</tp:taxon-name></italic> <bold>E</bold> <italic><tp:taxon-name>Carasobarbus fritschii</tp:taxon-name></italic> <bold>F</bold> <italic><tp:taxon-name>Carasobarbus harterti</tp:taxon-name></italic> <bold>G</bold> <italic><tp:taxon-name>Carasobarbus kosswigi</tp:taxon-name></italic> <bold>H</bold> <italic><tp:taxon-name>Carasobarbus luteus</tp:taxon-name></italic> <bold>I</bold> <italic><tp:taxon-name>Carasobarbus sublimus</tp:taxon-name></italic>.</p></caption><graphic xmlns:xlink="http://www.w3.org/1999/xlink" xlink:href="ZooKeys-339-001-g005.jpg" position="float" orientation="portrait" xlink:type="simple"/></fig><fig id="F6" position="float" orientation="portrait"><label>Figure 6.</label><caption><p>Pharyngeal bone. <bold>A</bold> <italic><tp:taxon-name>Carasobarbus apoensis</tp:taxon-name></italic> (SMF 30168, 190.1 mm SL) <bold>B</bold> <italic><tp:taxon-name>Carasobarbus canis</tp:taxon-name></italic> (SMF 30175, 168.7 mm SL) <bold>C</bold> <italic><tp:taxon-name>Carasobarbus chantrei</tp:taxon-name></italic> (SMF 33133, 165.9 mm SL) <bold>D</bold> <italic><tp:taxon-name>Carasobarbus exulatus</tp:taxon-name></italic> (SMF 33107, 170.1 mm SL) <bold>E</bold> <italic><tp:taxon-name>Carasobarbus fritschii</tp:taxon-name></italic> (SMF 33405, 147.2 mm SL) <bold>F</bold> <italic><tp:taxon-name>Carasobarbus harterti</tp:taxon-name></italic> (SMF 33396, 105.9 mm SL) <bold>G</bold> <italic><tp:taxon-name>Carasobarbus kosswigi</tp:taxon-name></italic> (SMF 30174, 141.5 mm SL) <bold>H</bold> <italic><tp:taxon-name>Carasobarbus luteus</tp:taxon-name></italic> (SMF 30179, 143.4 mm SL). Scale bar = 3 mm.</p></caption><graphic xmlns:xlink="http://www.w3.org/1999/xlink" xlink:href="ZooKeys-339-001-g006.jpg" position="float" orientation="portrait" xlink:type="simple"/></fig><fig id="F18" position="float" orientation="portrait"><label>Figure 18.</label><caption><p>Map of the distribution of <italic><tp:taxon-name>Carasobarbus fritschii</tp:taxon-name></italic> and <italic><tp:taxon-name>Carasobarbus harterti</tp:taxon-name></italic>.</p></caption><graphic xmlns:xlink="http://www.w3.org/1999/xlink" xlink:href="ZooKeys-339-001-g018.jpg" position="float" orientation="portrait" xlink:type="simple"/></fig></tp:treatment-sec><ref-list><ref id="B55"><mixed-citation xmlns:xlink="http://www.w3.org/1999/xlink" xlink:type="simple"><person-group><name name-style="western"><surname>Günther</surname><given-names>A</given-names></name></person-group> (<year>1901</year>) <article-title>Second notice of new species of fishes from Morocco. Novitates Zoologicae.</article-title><source>A Journal of Zoology in Connection with the Tring Museum</source><volume>8</volume>: <fpage>367</fpage>-<lpage>368</lpage>.</mixed-citation></ref><ref id="B36"><mixed-citation xmlns:xlink="http://www.w3.org/1999/xlink" xlink:type="simple"><person-group><name name-style="western"><surname>Crivelli</surname><given-names>AJ</given-names></name></person-group> (<year>2006d</year>) <article-title><italic>Barbus harterti</italic>.</article-title> In: <source>IUCN (2012)</source><issue-title>IUCN Red List of Threatened Species.</issue-title><comment>Version 2012.2.</comment><ext-link ext-link-type="uri" xlink:href="http://www.iucnredlist.org" xlink:type="simple">http://www.iucnredlist.org</ext-link></mixed-citation></ref><ref id="B25"><mixed-citation xmlns:xlink="http://www.w3.org/1999/xlink" xlink:type="simple"><person-group><name name-style="western"><surname>Boulenger</surname><given-names>GA</given-names></name></person-group> (<year>1919</year>) <article-title>La distribution en Afrique des Barbeaux du sous-genre <italic>Labeobarbus</italic>.</article-title><source>Comptes Rendus Hebdomadaires des Seances de l’Academie des Sciences</source><volume>169</volume>: <fpage>1016</fpage>-<lpage>1018</lpage>.</mixed-citation></ref><ref id="B86"><mixed-citation xmlns:xlink="http://www.w3.org/1999/xlink" xlink:type="simple"><person-group><name name-style="western"><surname>Pellegrin</surname><given-names>J</given-names></name></person-group> (<year>1921</year>) <article-title>Les poissons des eaux douces de l’Afrique du Nord française Maroc: Algérie, Tunisie, Sahara.</article-title><source>Mémoires de la Société des Sciences Naturelles du Maroc</source><volume>1</volume>(<issue>2</issue>).</mixed-citation></ref><ref id="B88"><mixed-citation xmlns:xlink="http://www.w3.org/1999/xlink" xlink:type="simple"><person-group><name name-style="western"><surname>Pellegrin</surname><given-names>JM</given-names></name></person-group> (<year>1919</year>) <article-title>Sur la faune ichthyologique des eaux douces du Maroc.</article-title><source>Comptes rendus hebdomadaires des séances de l’Académie des sciences</source><volume>169</volume>: <fpage>809</fpage>-<lpage>811</lpage>.</mixed-citation></ref><ref id="B87"><mixed-citation xmlns:xlink="http://www.w3.org/1999/xlink" xlink:type="simple"><person-group><name name-style="western"><surname>Pellegrin</surname><given-names>J</given-names></name></person-group> (<year>1939</year>) <article-title>Les barbeaux de l’Afrique du nord Française: description d’une espèce nouvelle.</article-title><source>Bulletin de la Société des sciences naturelles du Maroc</source><volume>19</volume>: <fpage>1</fpage>-<lpage>10</lpage>.</mixed-citation></ref><ref id="B64"><mixed-citation xmlns:xlink="http://www.w3.org/1999/xlink" xlink:type="simple"><person-group><name name-style="western"><surname>Karaman</surname><given-names>MS</given-names></name></person-group> (<year>1971</year>) <article-title>Süßwasserfische der Türkei. 8. Teil: Revision der Barben Europas, Vorderasiens und Nordafrikas.</article-title><source>Mitteilungen aus dem Hamburgischen Zoologischen Museum und Institut</source><volume>67</volume>: <fpage>175</fpage>-<lpage>254</lpage>.</mixed-citation></ref><ref id="B46"><mixed-citation xmlns:xlink="http://www.w3.org/1999/xlink" xlink:type="simple"><person-group><name name-style="western"><surname>Fowler</surname><given-names>HW</given-names></name></person-group> (<year>1976</year>) <article-title>A Catalog of World Fishes (XXV).</article-title><source>Quarterly Journal of the Taiwan Museum</source><volume>29</volume>(<issue>3&amp;4</issue>): <fpage>277</fpage>–<lpage>396</lpage>.</mixed-citation></ref><ref id="B43"><mixed-citation xmlns:xlink="http://www.w3.org/1999/xlink" xlink:type="simple"><person-group><name name-style="western"><surname>El Gharbi</surname><given-names>S</given-names></name><name name-style="western"><surname>Lambert</surname><given-names>A</given-names></name><name name-style="western"><surname>Berrebi</surname><given-names>P</given-names></name></person-group> (<year>1993</year>) <article-title>Le genre <italic>Barbus</italic> (sous-genres <italic>Barbus</italic> et <italic>Labeobarbus</italic>) au Maroc. Génétique et parasitologie.</article-title><source>Cahiers d’éthologie</source><volume>13</volume>(<issue>2</issue>): <fpage>223</fpage>-<lpage>226</lpage>.</mixed-citation></ref><ref id="B10"><mixed-citation xmlns:xlink="http://www.w3.org/1999/xlink" xlink:type="simple"><person-group><name name-style="western"><surname>Azeroual</surname><given-names>A</given-names></name><name name-style="western"><surname>Crivelli</surname><given-names>AJ</given-names></name><name name-style="western"><surname>Yahyaoui</surname><given-names>A</given-names></name><name name-style="western"><surname>Dakki</surname><given-names>M</given-names></name></person-group> (<year>2000</year>) <article-title>L’ichtyofaune des eaux continentals du Maroc.</article-title><source>Cybium</source><volume>23</volume>(<issue>3</issue>): <fpage>17</fpage>-<lpage>22</lpage>.</mixed-citation></ref><ref id="B76"><mixed-citation xmlns:xlink="http://www.w3.org/1999/xlink" xlink:type="simple"><person-group><name name-style="western"><surname>Leggatt</surname><given-names>RA</given-names></name><name name-style="western"><surname>Iwama</surname><given-names>GK</given-names></name></person-group> (<year>2003</year>) <article-title>Occurrence of polyploidy in the fishes.</article-title><source>Reviews in Fish Biology and Fisheries</source><volume>13</volume>(<issue>3</issue>): <fpage>237</fpage>-<lpage>246</lpage>. doi: <ext-link ext-link-type="uri" xlink:href="http://dx.doi.org/10.1023/B:RFBF.0000033049.00668.fe" xlink:type="simple">10.1023/B:RFBF.0000033049.00668.fe</ext-link></mixed-citation></ref><ref id="B32"><mixed-citation xmlns:xlink="http://www.w3.org/1999/xlink" xlink:type="simple"><person-group><name name-style="western"><surname>Colli</surname><given-names>L</given-names></name><name name-style="western"><surname>Paglianti</surname><given-names>A</given-names></name><name name-style="western"><surname>Berti</surname><given-names>R</given-names></name><name name-style="western"><surname>Gandolfi</surname><given-names>G</given-names></name><name name-style="western"><surname>Tagliavini</surname><given-names>J</given-names></name></person-group> (<year>2009</year>) <article-title>Molecular phylogeny of the blind cavefish <italic>Phreatichthys andruzzii</italic> and <italic>Garra barreimiae</italic> within the family Cyprinidae.</article-title><source>Environmental Biology of Fishes</source><volume>84</volume>(<issue>1</issue>): <fpage>95</fpage>-<lpage>107</lpage>. doi: <ext-link ext-link-type="uri" xlink:href="http://dx.doi.org/10.1007/s10641-008-9393-z" xlink:type="simple">10.1007/s10641-008-9393-z</ext-link></mixed-citation></ref><ref id="B21"><mixed-citation xmlns:xlink="http://www.w3.org/1999/xlink" xlink:type="simple"><person-group><name name-style="western"><surname>Borkenhagen</surname><given-names>K</given-names></name><name name-style="western"><surname>Esmaeili</surname><given-names>HR</given-names></name><name name-style="western"><surname>Mohsenzadeh</surname><given-names>S</given-names></name><name name-style="western"><surname>Shahryari</surname><given-names>FGA</given-names></name></person-group> (<year>2011</year>) <article-title>The molecular systematics of the <italic>Carasobarbus</italic> species from Iran and adjacent areas, with comments on <italic>Carasobarbus albus</italic> (Heckel, 1843).</article-title><source>Environmental Biology of Fishes</source><volume>91</volume>(<issue>3</issue>): <fpage>327</fpage>-<lpage>335</lpage>. doi: <ext-link ext-link-type="uri" xlink:href="http://dx.doi.org/10.1007/s10641-011-9787-1" xlink:type="simple">10.1007/s10641-011-9787-1</ext-link></mixed-citation></ref><ref id="B40"><mixed-citation xmlns:xlink="http://www.w3.org/1999/xlink" xlink:type="simple"><person-group><name name-style="western"><surname>Doadrio</surname><given-names>I</given-names></name></person-group> (<year>1994</year>) <article-title>Freshwater fish fauna of North Africa and its biogeography.</article-title><source>Annales du Musee royale de l’Afrique Centrale, Zoologie</source><volume>275</volume>: <fpage>21</fpage>-<lpage>34</lpage>.</mixed-citation></ref><ref id="B94"><mixed-citation xmlns:xlink="http://www.w3.org/1999/xlink" xlink:type="simple"><person-group><name name-style="western"><surname>Tsigenopoulos</surname><given-names>CS</given-names></name><name name-style="western"><surname>Kasapidis</surname><given-names>P</given-names></name><name name-style="western"><surname>Berrebi</surname><given-names>P</given-names></name></person-group> (<year>2010</year>) <article-title>Phylogenetic relationships of hexaploid large-sized barbs (genus <italic>Labeobarbus</italic>, Cyprinidae) based on mtDNA data.</article-title><source>Molecular Phylogenetics and Evolution</source><volume>56</volume>(<issue>2</issue>): <fpage>851</fpage>-<lpage>856</lpage>. doi: <ext-link ext-link-type="uri" xlink:href="http://dx.doi.org/10.1016/j.ympev.2010.02.006" xlink:type="simple">10.1016/j.ympev.2010.02.006</ext-link></mixed-citation></ref><ref id="B41"><mixed-citation xmlns:xlink="http://www.w3.org/1999/xlink" xlink:type="simple"><person-group><name name-style="western"><surname>Durand</surname><given-names>JD</given-names></name><name name-style="western"><surname>Tsigenopoulos</surname><given-names>CS</given-names></name><name name-style="western"><surname>Ünlü</surname><given-names>E</given-names></name><name name-style="western"><surname>Berrebi</surname><given-names>P</given-names></name></person-group> (<year>2002</year>) <article-title>Phylogeny and biogeography of the family Cyprinidae in the Middle East inferred from cytochrome <italic>b</italic> DNA - Evolutionary significance of this region.</article-title><source>Molecular Phylogenetics and Evolution</source><volume>22</volume>(<issue>1</issue>): <fpage>91</fpage>-<lpage>100</lpage>. doi: <ext-link ext-link-type="uri" xlink:href="http://dx.doi.org/10.1006/mpev.2001.1040" xlink:type="simple">10.1006/mpev.2001.1040</ext-link></mixed-citation></ref></ref-list></tp:taxon-treatment>
