# Supplementary material for: Taxonomic revision of the genus Carasobarbus Karaman, 1971 (Actinopterygii, Cyprinidae)
Source: Zookeys. 2013 Oct 3;(339):1–53. doi: 10.3897/zookeys.339.4903 (PMC3800827; doi:10.3897/zookeys.339.4903)
Supplement: Supplementary file 11 — Table of localities for all lots examined. (doi: 10.3897/zookeys.339.4903.app) File format: OpenDocument spreadsheet (ods). [file ZooKeys-339-001-s001.ods]

## Sheet: Tabelle1
Species	Collection Number	Number of Specimens	Drainage System	Country	Locality	Coordinates	original coordinates	Collector	Date	Remarks
Carasobarbus apoensis	BMNH 1976.4.7:166	1	Watercourses draining inland	Saudi Arabia	permanent stream near Khamīs Mushayt	N 18°17' E 42°34'	yes	F. Tippler	12 Dec 1968	Holotype of Barbus apoensis
Carasobarbus apoensis	BMNH 1976.4.7:167-171	5	Watercourses draining inland	Saudi Arabia	permanent stream near Khamīs Mushayt	N 18°17' E 42°34'	yes	F. Tippler	12 Dec 1968	Paratypes of Barbus apoensis
Carasobarbus apoensis	BMNH 1976.4.7:172-175	4	Watercourses draining inland	Saudi Arabia	upper Wādī Turabah near Aţ Ţā’if	N 22°56' E 40°54'	yes	G. Popov		Paratypes of Barbus apoensis
Carasobarbus apoensis	BMNH 1971.2.11:1-2	2	Watercourses draining inland	Saudi Arabia	intermittent watercourse in Wādī Adamah	N 19°53' E 41°57'	yes	J. P. Mandaville	27 Oct 1969	Paratypes of Barbus apoensis
Carasobarbus apoensis	BMNH 1980.7.1:15	1	Watercourses draining inland	Saudi Arabia	Wādī Habayaba between Aţ Ţā’if and Ash Shafā	N 21°11' E 40°24'	no	A. Farag	1980
Carasobarbus apoensis	SMF 30167	3	Watercourses draining inland	Saudi Arabia	Wādī Būwah	N 20°45' E 41°8'	yes	F. Krupp and W. Schneider	21 Mar 1990
Carasobarbus apoensis	SMF 30168	6	Watercourses draining inland	Saudi Arabia	Wādī Turabah	N 20°32' E 41°17'	yes	F. Krupp and W. Schneider	20 Mar 1990
Carasobarbus apoensis	SMF 30169	6	Watercourses draining inland	Saudi Arabia	Wādī Būwah	N 20°44' E 41°7'	yes	F. Krupp and W. Schneider	21 Mar 1990
Carasobarbus apoensis	SMF 30170	10	Watercourses draining inland	Saudi Arabia	Wādī Būwah	N 20°45' E 41°8'	yes	F. Krupp and W. Schneider	21 Mar 1990
Carasobarbus apoensis	SMF 30171	9	Watercourses draining inland	Saudi Arabia	Wādī Turabah	N 20°32' E 41°17'	yes	F. Krupp and W. Schneider	20 Mar 1990
Carasobarbus apoensis	SMF 33147	4	Watercourses draining inland	Saudi Arabia	Wādī Būwah	N 20°44' E 41°7'	yes	F. Krupp and W. Schneider	21 Mar 1990
Carasobarbus apoensis	NMC 87-0135	1	Streams draining towards the Red Sea	Saudi Arabia	Wādī Hadīyah	N 25°34' E 38°41'	yes
Carasobarbus apoensis	NMC 87-0137	4	Streams draining towards the Red Sea	Saudi Arabia	Wādī Hadīyah	N 25°34' E 38°41'	yes
Carasobarbus apoensis	SMF 33148	2	Streams draining towards the Red Sea	Saudi Arabia	Wādī ‘Ilyab	N 20°5' E 40°54'	yes	H. Felemban and J. Gasparetti	28 Oct 1983
Carasobarbus apoensis	SMF 33149	1	Streams draining towards the Red Sea	Saudi Arabia	Wādī Ḩaqqaq	N 22°49' E 39°22'	yes	W. Büttiker	5/6 May 1983
Carasobarbus apoensis	SMF 33539	3	Streams draining towards the Red Sea	Saudi Arabia	Wādī ‘Ilyab	N 20°7' E 40°57	yes	W. Büttiker	10/11 Nov 1983
Carasobarbus apoensis	SMF 33146	4	Unknown drainage system	Saudi Arabia	Al Ḩijāz			W. Büttiker
Carasobarbus canis	MNHN 0000-1413	1	Jordan	Jordan	Jordan River	N 31°46' E 35°33'	no	Bové	1833	Lectotype of Barbus canis (designated by Krupp and Schneider 1989)
Carasobarbus canis	MNHN 0000-3944	1	Jordan	Jordan	Jordan River	N 31°46' E 35°33'	no	Bové	1833	Paralectotype of Barbus canis (designated by Krupp and Schneider 1989)
Carasobarbus canis	BMNH 1863.11.3:5	1	Jordan		Lake Tiberias	N 32°48' E 35°35'	no	T. W. Beddome		Holotype of Barbus beddomii
Carasobarbus canis	NMW 53961	1	Jordan		Jordan River	N 31°46' E 35°33'	no	Cenoni	Dec 1898
Carasobarbus canis	SMF 14075	2	Jordan	Israel	Lake Tiberias	N 32°48' E 35°35'	yes	M. Goren	15 Mar 1968
Carasobarbus canis	SMF 17123	16	Jordan	Jordan	Wādī al Yābis	N 32°24' E 35°36'	yes	F. Krupp and W. Schneider	23 Jul 1980
Carasobarbus canis	SMF 24331	7	Jordan	Jordan	Nahr al Yarmūk channel	N 32°08' E 35°36'	yes	F. Krupp and W. Schneider	21 Jul 1980
Carasobarbus canis	SMF 24339	3	Jordan	Jordan	Nahr az Zarqā’	N 32°10' E 35°37'	yes	F. Krupp and W. Schneider	21 Jul 1980
Carasobarbus canis	SMF 24340	1	Jordan	Jordan	Nahr az Zarqā’ near Sadd al Malik Talal	N 32°10' E 35°49'	yes	F. Krupp and W. Schneider	22 Jul 1980
Carasobarbus canis	SMF 24344	3	Jordan	Jordan	Nahr az Zarqā’	N 32°12' E 35°50'	yes	F. Krupp and W. Schneider	22 Jul 1980
Carasobarbus canis	SMF 24345	17	Jordan	Jordan	Nahr az Zarqā’	N 32°13' E 35°53'	yes	F. Krupp and W. Schneider	22 Jul 1980
Carasobarbus canis	SMF 24346	3	Jordan	Jordan	Nahr al Yarmūk channel	N 32°08' E 35°36'	yes	F. Krupp and W. Schneider	21 Jul 1980
Carasobarbus canis	SMF 24464	1	Jordan	Jordan	Nahr al Yarmūk near Maqārin	N 32°43' E 35°53'	yes	F. Krupp and W. Schneider	23 Sep 1985
Carasobarbus canis	SMF 30175	11	Jordan	Syria	Lake Muzayrīb	N 32°42'40" E 36°1'39"	no	F. Krupp and W. Schneider	12 Apr 1989
Carasobarbus canis	SMF 33134	16	Jordan	Syria	Nahr al Yarmūk near Jallayn	N 32°44'21" E 35°58'56"	yes	N. Alwan et al.	16 Oct 2008
Carasobarbus canis	SMF 33135	17	Jordan	Jordan	Wadi al-‘Arab near the dam	N 32°37'6" E 35°37'46"	yes	N. Alwan et al.	25 Oct 2008
Carasobarbus canis	ZMH H 2343	3	Jordan	Jordan	Wādī Kufrinjah	N 32°16'25" E 35°33'42"	yes
Carasobarbus canis	BMNH 1956.2.24:15-16	2	Azraq Oasis	Jordan	wetland near Azraq ash Shīshān	N 31°50' E 36°49'	no
Carasobarbus canis	BMNH 1965.11.24:2	1	Azraq Oasis	Jordan	wetland near Azraq ash Shīshān	N 31°50' E 36°49'	no
Carasobarbus canis	BMNH 1949.9.16:124	1	Mediterranean coastal rivers	Israel	Naẖal Na‘aman	N 32°54'42" E 35°4'50"	no
Carasobarbus canis	NMW 22367	1	Mediterranean coastal rivers	Israel	Naẖal Na‘aman	N 32°54'42" E 35°4'50"	no	H. Steinitz	21 Oct 1955
Carasobarbus canis	SMF 9229	1	Mediterranean coastal rivers	Israel	Naẖal Yarqon	N 32°6'7" E 34°46'32".	no
Carasobarbus chantrei	MNHN A-3866	1	Orontes	Turkey	Amik Gölü	N 36°12'24" E 36°9'26"	no	H. Chantre	1881	Lectotype of Labeobarbus chantrei (designated by Krupp 1985a)
Carasobarbus chantrei	MNHN A-3937	1	Orontes	Turkey	Amik Gölü	N 36°12'24" E 36°9'26"	no	H. Chantre	1881	Paralectotype of Labeobarbus chantrei (designated by Krupp 1985a)
Carasobarbus chantrei	MNHN A-3938	2	Orontes	Syria	Ḩamāh	N 35°9'0" E 36°43'59"	no	H. Chantre	1881	Paralectotypes of Labeobarbus chantrei (designated by Krupp 1985a)
Carasobarbus chantrei	MNHN A-3939	3	Orontes	Syria	Ḩamāh	N 35°9'0" E 36°43'59"	no	H. Chantre	1881	Paralectotypes of Labeobarbus chantrei (designated by Krupp 1985a)
Carasobarbus chantrei	MNHN A-3940	1	Orontes	Syria	Ḩamāh	N 35°9'0" E 36°43'59"	no	H. Chantre	1881	Paralectotype of Labeobarbus chantrei (designated by Krupp 1985a)
Carasobarbus chantrei	MNHN B-2977	1	Orontes	Syria	Orontes			A. Gruvel	1829
Carasobarbus chantrei	BMNH 1934.1.25:4	1	Orontes	Syria	Orontes
Carasobarbus chantrei	BMNH 1968.12.13:188-190	3	Orontes	Syria	spring lake at Qal‘at al Maḑīq	N 35°25' E 36°23'	no
Carasobarbus chantrei	FSJF 2311	11	Orontes	Turkey	Karasu Çayı below dam of Tahtaköprü Barajı	N 36°51'7" E 36°41'10"	yes	M. Özulug and J. Freyhof	7 Nov 2007
Carasobarbus chantrei	FSJF uncatalogued	16	Orontes	Turkey	at Sinanlı	N 36°5'51" E 36°4'43"	yes	M. Özulug and J. Freyhof	8 Nov 2007
Carasobarbus chantrei	NMC 88-0018	4	Orontes	Syria	‘Ayn Zaqa	N 35°27' E 36°23'	yes
Carasobarbus chantrei	NMC 88-0019	1	Orontes	Turkey	8 km southwest of Hatay	N 36°11' E 36°3'	yes
Carasobarbus chantrei	SMF 17107	1	Orontes	Syria	Jisr ash Shughūr	N 35°48' E 36°19'	yes	F. Krupp	20 Aug 1980
Carasobarbus chantrei	SMF 17109	2	Orontes	Syria	main bridge at Jisr ash Shughūr	N 35°48' E 36°19'	yes	F. Krupp	19 Aug 1978
Carasobarbus chantrei	SMF 17110	4	Orontes	Turkey	tributary to Orontes	N 36°11' E 36°3'	yes	F. Krupp	23 Aug 1978
Carasobarbus chantrei	SMF 17111	6	Orontes	Syria	‘Ašārna	N 35°17' E 36°19'	yes	F. Krupp	11 Aug 1978
Carasobarbus chantrei	SMF 17114	1	Orontes	Syria	‘Ayn Zaqa	N 35°27' E 36°23'	yes	F. Krupp	25-27 Mar 1979
Carasobarbus chantrei	SMF 17115	8	Orontes	Turkey	Orontes, 8 km E of Hatay	N 36°17' E 36°11'	yes	J. Winkler and B. Koster	20 Sep 1982
Carasobarbus chantrei	SMF 17117	5	Orontes	Syria	near Shayzar	N 35°16' E 36°34'	yes	F. Krupp	27 Mar 1979
Carasobarbus chantrei	SMF 17118	1	Orontes	Syria	200 m below western outlet of Lake Homs	N 34°40' E 36°37'	yes	F. Krupp and W. Schneider	3 Aug 1978
Carasobarbus chantrei	SMF 17119	5	Orontes	Syria	western outlet of Lake Homs	N 34°40' E 36°37'	yes	F. Krupp and W. Schneider	3 Aug 1978
Carasobarbus chantrei	SMF 17120	7	Orontes	Syria	aquaculture pond near Qal‘at al Maḑīq	N 35°25' E 36°23'	yes	F. Krupp	8 Aug 1978
Carasobarbus chantrei	SMF 17121	7	Orontes	Syria	‘Ayn Zaqa	N 35°27' E 36°23'	yes	F. Krupp	25 Mar 1979
Carasobarbus chantrei	SMF 17122	2	Orontes	Turkey	2 km southeast of Samandağı	N 36°6' E 35°58'	yes	F. Krupp	23 Aug 1978
Carasobarbus chantrei	SMF 24349	3	Orontes	Syria	Shayzar	N 35°16' E 36°34'	yes	F. Krupp and W. Schneider	17 Aug 1980
Carasobarbus chantrei	SMF 33130	40	Orontes	Syria	near Mashra'a el Būz	N 35°57'3" E 36°23'45"	yes	N. Alwan et al.	8 Oct 2008
Carasobarbus chantrei	SMF 33131	58	Orontes	Syria	‘Ayn as Zarqa	N 35°56'40" E 36°24'9"	yes	N. Alwan et al.	8 Oct 2008
Carasobarbus chantrei	SMF 33132	5	Orontes	Syria	stream at Qal‘at al Jarras	N 35°19'49" E 36°18'38"	yes	N. Alwan et al.	12 Oct 2008
Carasobarbus chantrei	SMF 33133	24	Orontes	Syria	Lake Homs at Qaţţīnah	N 34°39'43" E 36°37'6"	yes	N. Alwan et al.	13 Oct 2008
Carasobarbus chantrei	SMF 31669	1	Mediterranean coastal rivers	Syria	Nahr Marqīyah	N 35°1'50" E 35°54'18"	yes	N. Alwan et al.	10 Oct 2008
Carasobarbus chantrei	SMF 31670	1	Mediterranean coastal rivers	Syria	Nahr Marqīyah	N 35°1'50" E 35°54'18"	yes	N. Alwan et al.	10 Oct 2008
Carasobarbus chantrei	SMF 12966	1	TES	Turkey	Balıklıgöl at Şanlıurfa	N 37°8'52" E 38°47'4"	no	L. Lortet	1884
Carasobarbus exulatus	BMNH 1976.4.7:299	1	Wādī Ḩaḑramawt/al Masīlah	Yemen	Wādī Ḩaḑramawt at Qasam	N 16°10' E 49°4'	yes	W. A. King-Webster		Holotype of Barbus exulatus
Carasobarbus exulatus	BMNH 1976.4.7:308	1	Wādī Ḩaḑramawt/al Masīlah	Yemen	Wādī Ḩaḑramawt at Qasam	N 16°10' E 49°4'	yes	W. A. King-Webster		Paratype of Barbus exulatus
Carasobarbus exulatus	BMNH 1976.4.7:300-307	8	Wādī Ḩaḑramawt/al Masīlah	Yemen	Wādī Ḩaḑramawt at Qasam	N 16°10' E 49°4'	yes	W. A. King-Webster		Paratypes of Barbus exulatus
Carasobarbus exulatus	BMNH 1976.4.7:309	1	Wādī Ḩaḑramawt/al Masīlah	Yemen	Wādī Ḩaḑramawt at Ghayl ‘Umar	N 15°44' E 48°51'	yes	W. A. King-Webster		Paratype of Barbus exulatus
Carasobarbus exulatus	BMNH 1976.4.7:310-318	9	Wādī Ḩaḑramawt/al Masīlah	Yemen	Wādī Ḩaḑramawt at Ghayl ‘Umar	N 15°44' E 48°51'	yes	W. A. King-Webster		Paratypes of Barbus exulatus
Carasobarbus exulatus	BMNH 1976.4.7:319-327	9	Wādī Ḩaḑramawt/al Masīlah	Yemen	Wādī Ḩaḑramawt at Ghayl ‘Umar	N 15°44' E 48°51'	yes	W. A. King-Webster		Paratypes of Barbus exulatus
Carasobarbus exulatus	BMNH 1976.4.7:328-329	2	Wādī Ḩaḑramawt/al Masīlah	Yemen	Wādī ‘Idim/Wādī Ḩaḑramawt at Ghuraf	N 16°0' E 49°0'	yes	W. A. King-Webster		Paratypes of Barbus exulatus
Carasobarbus exulatus	BMNH 1976.4.7:330-331	2	Wādī Ḩaḑramawt/al Masīlah	Yemen	Wādī ‘Idim/Wādī Ḩaḑramawt at Ghuraf	N 16°0' E 49°0'	yes	W. A. King-Webster		Paratypes of Barbus exulatus
Carasobarbus exulatus	BMNH 1976.4.7:332-333	2	Wādī Aḩwar	Yemen	Wādī Marrān	N 13°53'51" E 46°05'14"	no	G. Popov	2 Aug 1962	Paratypes of Barbus exulatus; locality unclear, see discussion
Carasobarbus exulatus	BMNH 1976.5.17:9-10	2	Wādī Ḩaḑramawt/al Masīlah	Yemen	Wādī al Khūn	N 16°10' E 49°10'	yes
Carasobarbus exulatus	SMF 33105	13	Wādī Ḩaḑramawt/al Masīlah	Yemen	Wādī Mara in Wādī Daw‘an system	N 15°8'36" E 48°26'58"	yes	F. Krupp et al.	31 May 2005
Carasobarbus exulatus	SMF 33106	8	Wādī Ḩaḑramawt/al Masīlah	Yemen	Wādī ‘Idim at Ghayl ‘Umar near Arḑ ar Raydah	N 15°40'51" E 48°51'59"	yes	F. Krupp et al.	2 Jun 2005
Carasobarbus exulatus	SMF 33107	11	Wādī Ḩaḑramawt/al Masīlah	Yemen	Wādī ‘Idim near Ghayl ‘Umar	N 15°40'10" E 48°51'4"	yes	F. Krupp et al.	2 Jun 2005
Carasobarbus exulatus	SMF 33108	10	Wādī Ḩaḑramawt/al Masīlah	Yemen	Wādī al Khūn	N 16°9'51" E 49°6'2"	yes	F. Krupp et al.	3 Jun 2005
Carasobarbus exulatus	SMF 33109	17	Wādī Ḩaḑramawt/al Masīlah	Yemen	Wādī al Khūn	N 16°9'45" E 49°4'46"	yes	F. Krupp et al.	3 Jun 2005
Carasobarbus exulatus	SMF 33110	14	Wādī Ḩaḑramawt/al Masīlah	Yemen	Wādī al Masīlah near Fughmah	N 16°8'36" E 49°27'7"	yes	F. Krupp et al.	4 Jun 2005
Carasobarbus exulatus	SMF 33111	1	Wādī Ḩaḑramawt/al Masīlah	Yemen	Wādī al Masīlah at al Hind	N 15°44'53" E 50°24'32"	yes	F. Krupp et al.	5 Jun 2005
Carasobarbus fritschii	BMNH 1874.1.30:27-31	5	Oued Igrounzar	Morocco	Oued Ksob	N 31°28'59" W 9°46'3"	no	K. v. Fritsch and J. Rein	1872	Syntypes of Barbus fritschii
Carasobarbus fritschii	BMNH 1903.10.29:17-20	7	Oued Oum er Rbia	Morocco	Oued Oum er Rbia	N 33°19'40" W 8°20'2"	no	F. W. Riggenbach		Syntypes of Barbus paytonii
Carasobarbus fritschii	BMNH 1902.7.28:20-21	2	Oued Oum er Rbia	Morocco	Oued Oum er Rbia	N 33°19'40" W 8°20'2"	no	F. W. Riggenbach		Syntypes Barbus riggenbachi
Carasobarbus fritschii	BMNH 1902.7.28:19	1	Oued Tennsift	Morocco	Oued Talmest	N 31°52'15" W 9°18'31"	no	F. W. Riggenbach		Syntype Barbus riggenbachi
Carasobarbus fritschii	BMNH 1901.7.26:6-7	2	Oued Oum er Rbia	Morocco	Oued Oum er Rbia	N 33°19'40" W 8°20'2"	no	E. Hartert.		Syntypes Barbus rothschildi
Carasobarbus fritschii	BMNH 1902.1.4:18-19	2	Oued Tennsift	Morocco	Oued Nfis at Trigadir-el-hor (Tagadirt n’Bour?)	N 31°9'21" W 8°6'2"	no	E. G. B. Meade-Waldo		Syntypes of Capoeta atlantica
Carasobarbus fritschii	BMNH 1902.1.4:16-17	2	Oued Tennsift	Morocco	Oued Nfis at Trigadir-el-hor (Tagadirt n’Bour?)	N 31°9'21" W 8°6'2"	no	E. G. B. Meade-Waldo		Syntypes of Capoeta waldoi
Carasobarbus fritschii	MNHN 1919-0365	1	Oued al Maleh	Morocco	Oued Bou Asseïla near Chaouia	N 33°19'34" W 7°16'46"	no	H. Millet	1919
Carasobarbus fritschii	MNHN 1919-0366	1	Oued al Maleh	Morocco	Oued Bou Asseïla near Chaouia	N 33°19'34" W 7°16'46"	no	H. Millet	1919
Carasobarbus fritschii	SMF 33412	5	Oued al Maleh	Morocco	Oued al Maleh above the dam	N 33°33'53" W 7°22'3"	yes	K. Borkenhagen and J. Freyhof	19 Apr 2011
Carasobarbus fritschii	SMF 33510	1	Oued al Maleh	Morocco	Oued al Maleh above the dam	N 33°33'53" W 7°22'3"	yes	K. Borkenhagen and J. Freyhof	19 Apr 2011
Carasobarbus fritschii	SMF 33511	1	Oued al Maleh	Morocco	Oued al Maleh above the dam	N 33°33'53" W 7°22'3"	yes	K. Borkenhagen and J. Freyhof	19 Apr 2011
Carasobarbus fritschii	SMF 33512	1	Oued al Maleh	Morocco	Oued al Maleh above the dam	N 33°33'53" W 7°22'3"	yes	K. Borkenhagen and J. Freyhof	19 Apr 2011
Carasobarbus fritschii	MNHN 1939-0124	1	Oued Bou Regreg	Morocco	Oued Akrech	N 33°56'7" W 6°47'41"	no	J. M. Pérès	1939
Carasobarbus fritschii	SMF 33411	10	Oued Bou Regreg	Morocco	Oued Korifla above the dam lake	N 33°44'0" W 6°43'43"	yes	K. Borkenhagen and J. Freyhof	18 Apr 2011
Carasobarbus fritschii	SMF 33503	1	Oued Bou Regreg	Morocco	Oued Korifla above the dam lake	N 33°44'0" W 6°43'43"	yes	K. Borkenhagen and J. Freyhof	18 Apr 2011
Carasobarbus fritschii	SMF 33504	1	Oued Bou Regreg	Morocco	Oued Korifla above the dam lake	N 33°44'0" W 6°43'43"	yes	K. Borkenhagen and J. Freyhof	18 Apr 2011
Carasobarbus fritschii	SMF 33505	1	Oued Bou Regreg	Morocco	Oued Korifla above the dam lake	N 33°44'0" W 6°43'43"	yes	K. Borkenhagen and J. Freyhof	18 Apr 2011
Carasobarbus fritschii	SMF 636	4	Oued Igrounzar	Morocco	Oued Ksob	N 31°28'59" W 9°46'3"	no	K. v. Fritsch and J. Rein	1872
Carasobarbus fritschii	SMF 952	6	Oued Igrounzar	Morocco	Oued Ksob	N 31°28'59" W 9°46'3"	no	K. v. Fritsch and J. Rein	1872
Carasobarbus fritschii	BMNH 1889.7.19:9	1	Oued Igrounzar	Morocco	near Essaouira	N 31°30'45" W 9°46'12"	no	C. Payton
Carasobarbus fritschii	SMF 636	4	Oued Igrounzar	Morocco	Oued Ksob	N 31°28'59" W 9°46'3"	no	K. v. Fritsch and J. Rein	1872
Carasobarbus fritschii	SMF 952	6	Oued Igrounzar	Morocco	Oued Ksob	N 31°28'59" W 9°46'3"	no	K. v. Fritsch and J. Rein	1872
Carasobarbus fritschii	SMF 33388	1	Oued Igrounzar	Morocco	Oued Igrounzar between Ounara and El Ghazouane	N 31°27'21" W 9°41'4"	yes	A. Azeroual et al.	10 Apr 2011
Carasobarbus fritschii	SMF 33389	1	Oued Igrounzar	Morocco	Oued Igrounzar between Ounara and El Ghazouane	N 31°27'21" W 9°41'4"	yes	A. Azeroual et al.	10 Apr 2011
Carasobarbus fritschii	SMF 33390	1	Oued Igrounzar	Morocco	Oued Igrounzar between Ounara and El Ghazouane	N 31°27'21" W 9°41'4"	yes	A. Azeroual et al.	10 Apr 2011
Carasobarbus fritschii	SMF 33404	20	Oued Igrounzar	Morocco	Oued Igrounzar between Ounara and El Ghazouane	N 31°27'21" W 9°41'4"	yes	A. Azeroual et al.	10 Apr 2011
Carasobarbus fritschii	SMF 33405	19	Oued Igrounzar	Morocco	Oued Ksob near Essaouira	N 31°28'0" W 9°45'32"	yes	A. Azeroual et al.	11 Apr 2011
Carasobarbus fritschii	SMF 33406	2	Oued Igrounzar	Morocco	Oued Igrounzar near El Khemis des Meskala	N 31°21'31" W 9°24'20"	yes	A. Azeroual et al.	11 Apr 2011
Carasobarbus fritschii	SMF 33446	1	Oued Igrounzar	Morocco	Oued Ksob near Essaouira	N 31°28'0" W 9°45'32"	yes	A. Azeroual et al.	11 Apr 2011
Carasobarbus fritschii	SMF 33450	1	Oued Igrounzar	Morocco	Oued Ksob near Essaouira	N 31°28'0" W 9°45'32"	yes	A. Azeroual et al.	11 Apr 2011
Carasobarbus fritschii	SMF 33509	1	Oued Iqem	Morocco	Oued Iqem near Skhirat	N 33°53'22" W 6°59'56"	yes	K. Borkenhagen and J. Freyhof	19 Apr 2011.
Carasobarbus fritschii	MNHN 1924-0174	1	Oued Kiss	Algeria	Oued Kiss at Marsa Ben Mehid	N 35°4'59" W 2°10'1"	yes	C. A. Alluaud	1924
Carasobarbus fritschii	MNHN 1926-0070	1	Oued Moulouya	Morocco	Oued Melloulou near Guercif	N 34°13'32" W 3°21'13"	no	P. M. Pallary	1926
Carasobarbus fritschii	NMW 19532	1	Oued Moulouya	Morocco	Oued Za	N 32°57'0" W 5°12'0"	no	F. Werner
Carasobarbus fritschii	NMW 19533	1	Oued Moulouya	Morocco	Ras el Aïn near Aïn Beni Mathar (=Berguent)	N 34°0'41" W 2°1'47"	no	F. Werner
Carasobarbus fritschii	SMF 33407	8	Oued Moulouya	Morocco	Oued Za near Guefaït	N 34°13'36" W 2°23'34"	yes	K. Borkenhagen and J. Freyhof	15 Apr 2011
Carasobarbus fritschii	SMF 33408	4	Oued Moulouya	Morocco	Oued Za near Guefaït	N 34°13'36" W 2°23'34"	yes	K. Borkenhagen and J. Freyhof	15 Apr 2011
Carasobarbus fritschii	SMF 33479	1	Oued Moulouya	Morocco	Oued Za near Guefaït	N 34°13'36" W 2°23'34"	yes	K. Borkenhagen and J. Freyhof	15 Apr 2011
Carasobarbus fritschii	SMF 33481	1	Oued Moulouya	Morocco	Oued Za near Guefaït	N 34°13'36" W 2°23'34"	yes	K. Borkenhagen and J. Freyhof	15 Apr 2011
Carasobarbus fritschii	SMF 33484	1	Oued Moulouya	Morocco	Oued Za near Guefaït	N 34°13'36" W 2°23'34"	yes	K. Borkenhagen and J. Freyhof	15 Apr 2011
Carasobarbus fritschii	BMNH 1902.7.28:22-26	5	Oued Oum er Rbia	Morocco	Oued Oum er Rbia	N 33°19'40" W 8°20'2"	no	F. Riggenbach
Carasobarbus fritschii	BMNH 1903.7.1:8	2	Oued Oum er Rbia	Morocco	El Jadida	N 33°15'18" W 8°30'22"	no	F. Riggenbach
Carasobarbus fritschii	MNHN 1927-0099	1	Oued Oum er Rbia	Morocco	Oued Oum er Rbia near Khenifra	N 32°56'21" W 5°40'7"	no	A. Gruvel and R. Dollfus	1927
Carasobarbus fritschii	MNHN 1927-0100	1	Oued Oum er Rbia	Morocco	Oued Oum er Rbia near Khenifra	N 32°56'21" W 5°40'7"	no	A. Gruvel and R. Dollfus	1927
Carasobarbus fritschii	MNHN 1928-0054	1	Oued Oum er Rbia	Morocco	Oued Oum er Rbia near Khenifra	N 32°56'21" W 5°40'7"	no	P. Pallary	1928
Carasobarbus fritschii	MNHN 1928-0055	1	Oued Oum er Rbia	Morocco	Oued Oum er Rbia near Khenifra	N 32°56'21" W 5°40'7"	no	P. Pallary	1928
Carasobarbus fritschii	MNHN 1989-0535	1	Oued Oum er Rbia	Morocco	Oued Oum er Rbia near Khenifra	N 32°56'21" W 5°40'7"	no	A. Gruvel and R. Dollfus	1927
Carasobarbus fritschii	SMF 33344	1	Oued Oum er Rbia	Morocco	Oued Srou at bridge between Tighassaline and Khenifra	N 32°49'51" W 5°36'36"	yes	A. Azeroual et al.	7 Apr 2011
Carasobarbus fritschii	SMF 33345	1	Oued Oum er Rbia	Morocco	Oued Srou at bridge between Tighassaline and Khenifra	N 32°49'51" W 5°36'36"	yes	A. Azeroual et al.	7 Apr 2011
Carasobarbus fritschii	SMF 33346	1	Oued Oum er Rbia	Morocco	Oued Srou at bridge between Tighassaline and Khenifra	N 32°49'51" W 5°36'36"	yes	A. Azeroual et al.	7 Apr 2011
Carasobarbus fritschii	SMF 33360	1	Oued Oum er Rbia	Morocco	Oued Derra near Oulad Yaïch	N 32°26'23" W 6°19'24"	yes	A. Azeroual et al.	9 Apr 2011
Carasobarbus fritschii	SMF 33361	1	Oued Oum er Rbia	Morocco	Oued Derra near Oulad Yaïch	N 32°26'23" W 6°19'24"	yes	A. Azeroual et al.	9 Apr 2011
Carasobarbus fritschii	SMF 33362	1	Oued Oum er Rbia	Morocco	Oued Derra near Oulad Yaïch	N 32°26'23" W 6°19'24"	yes	A. Azeroual et al.	9 Apr 2011
Carasobarbus fritschii	SMF 33363	1	Oued Oum er Rbia	Morocco	Oued Oum er Rbia	N 32°18'53" W 6°54'33"	yes	A. Azeroual et al.	9 Apr 2011
Carasobarbus fritschii	SMF 33364	1	Oued Oum er Rbia	Morocco	Oued Oum er Rbia	N 32°18'53" W 6°54'33"	yes	A. Azeroual et al.	9 Apr 2011
Carasobarbus fritschii	SMF 33365	1	Oued Oum er Rbia	Morocco	Oued Oum er Rbia	N 32°18'53" W 6°54'33"	yes	A. Azeroual et al.	9 Apr 2011
Carasobarbus fritschii	SMF 33394	12	Oued Oum er Rbia	Morocco	Oued Srou at bridge between Tighassaline and Khenifra	N 32°49'51" W 5°36'36"	yes	A. Azeroual et al.	7 Apr 2011
Carasobarbus fritschii	SMF 33395	17	Oued Oum er Rbia	Morocco	Oued Derra near Oulad Yaïch	N 32°26'23" W 6°19'24"	yes	A. Azeroual et al.	9 Apr 2011
Carasobarbus fritschii	SMF 33397	22	Oued Oum er Rbia	Morocco	Oued Oum er Rbia	N 32°18'53" W 6°54'33"	yes	A. Azeroual et al.	9 Apr 2011
Carasobarbus fritschii	SMF 33513	1	Oued Oum er Rbia	Morocco	Oued Oum er Rbia near Boulaouane	N 32°51'33" W 8°2'41"	yes	K. Borkenhagen and J. Freyhof	20 Apr 2011
Carasobarbus fritschii	SMF 33514	1	Oued Oum er Rbia	Morocco	Oued Oum er Rbia near Boulaouane	N 32°51'33" W 8°2'41"	yes	K. Borkenhagen and J. Freyhof	20 Apr 2011
Carasobarbus fritschii	SMF 33515	1	Oued Oum er Rbia	Morocco	Oued Oum er Rbia near Boulaouane	N 32°51'33" W 8°2'41"	yes	K. Borkenhagen and J. Freyhof	20 Apr 2011
Carasobarbus fritschii	MNHN 1920-0061	1	Oued Sebou	Morocco	Oued Bou Hellou	N 34°9'19" W 4°25'33"	no	P. M. Pallary	1920
Carasobarbus fritschii	MNHN 1920-0062	1	Oued Sebou	Morocco	Oued Bou Hellou	N 34°9'19" W 4°25'33"	no	P. M. Pallary	1920
Carasobarbus fritschii	MNHN 1920-0202	1	Oued Sebou	Morocco	Faraoun near Volubilis	N 34°4'25" W 5°33'25"	no	C. A. Alluaud	1920
Carasobarbus fritschii	MNHN 1922-0065	1	Oued Sebou	Morocco	Moulay Yacoub	N 34°5'17" W 5°10'54"	no	C. A. Alluaud	1922
Carasobarbus fritschii	MNHN 1924-0191	3	Oued Sebou	Morocco	Oued Beth near Dar Bel Hamri	N 34°11'14" W 5°57'54"	no	C. A. Alluaud	1924
Carasobarbus fritschii	MNHN 1939-0122	2	Oued Sebou	Morocco	Oued Sebou	N 34°15'53" W 6°41'5"	no	J. M. Pérès	1939
Carasobarbus fritschii	MNHN 1939-0123	2	Oued Sebou	Morocco	Oued Sebou	N 34°15'53" W 6°41'5"	no	J. M. Pérès	1939
Carasobarbus fritschii	MNHN 1939-0125	1	Oued Sebou	Morocco	El Gharb	N 34°25' W 6°20'	no	J. M. Pérès	1939
Carasobarbus fritschii	MNHN 1939-0126	1	Oued Sebou	Morocco	El Gharb	N 34°25' W 6°20'	no	J. M. Pérès	1939
Carasobarbus fritschii	MNHN 1939-0127	1	Oued Sebou	Morocco	El Gharb	N 34°25' W 6°20'	no	J. M. Pérès	1939
Carasobarbus fritschii	MNHN 1939-0128	1	Oued Sebou	Morocco	El Mabbabat			J. M. Pérès	1939
Carasobarbus fritschii	MNHN 1939-0129	1	Oued Sebou	Morocco	El Mabbabat			J. M. Pérès	1939
Carasobarbus fritschii	MNHN 1939-0145	1	Oued Sebou	Morocco	Oued Sebou	N 34°15'53" W 6°41'5"	no	J. M. Pérès	1939
Carasobarbus fritschii	SMF 33409	15	Oued Sebou	Morocco	Oued Lahdar near Taza	N 34°14'35" W 4°3'55"	yes	K. Borkenhagen and J. Freyhof	16 Apr 2011
Carasobarbus fritschii	SMF 33410	9	Oued Sebou	Morocco	Oued Ouergha between Sidi Qacem and Ouazzane	N 34°27'52" W 5°30'39"	yes	K. Borkenhagen and J. Freyhof	17 Apr 2011
Carasobarbus fritschii	SMF 33489	1	Oued Sebou	Morocco	Oued Lahdar near Taza	N 34°14'35" W 4°3'55"	yes	K. Borkenhagen and J. Freyhof	16 Apr 2011
Carasobarbus fritschii	SMF 33491	1	Oued Sebou	Morocco	Oued Lahdar near Taza	N 34°14'35" W 4°3'55"	yes	K. Borkenhagen and J. Freyhof	16 Apr 2011
Carasobarbus fritschii	SMF 33493	1	Oued Sebou	Morocco	Oued Lahdar near Taza	N 34°14'35" W 4°3'55"	yes	K. Borkenhagen and J. Freyhof	16 Apr 2011
Carasobarbus fritschii	SMF 33494	1	Oued Sebou	Morocco	Oued Ouergha between Sidi Qacem and Ouazzane	N 34°27'52" W 5°30'39"	yes	K. Borkenhagen and J. Freyhof	17 Apr 2011
Carasobarbus fritschii	SMF 33495	1	Oued Sebou	Morocco	Oued Ouergha between Sidi Qacem and Ouazzane	N 34°27'52" W 5°30'39"	yes	K. Borkenhagen and J. Freyhof	17 Apr 2011
Carasobarbus fritschii	SMF 33496	1	Oued Sebou	Morocco	Oued Ouergha between Sidi Qacem and Ouazzane	N 34°27'52" W 5°30'39"	yes	K. Borkenhagen and J. Freyhof	17 Apr 2011
Carasobarbus fritschii	BMNH 1904.11.28:60	1	Oued Tennsift	Morocco	Oued Chichaoua	N 31°43'48" W 8°49'48"	no	F. Riggenbach
Carasobarbus fritschii	BMNH 1905.11.28:60-63	4	Oued Tennsift	Morocco	Oued Chichaoua	N 31°43'48" W 8°49'48"	no	F. Riggenbach
Carasobarbus fritschii	BMNH 1904.11.28:57-58	6	Oued Tennsift	Morocco	Oued Chichaoua	N 31°43'48" W 8°49'48"	no	F. Riggenbach
Carasobarbus fritschii	MNHN 1919-0379	1	Oued Tennsift	Morocco	Oued Nfis near Dar Goundafi	N 31°43'41" W 8°21'1"	no	P. M. Pallary	1919
Carasobarbus fritschii	MNHN 1919-0380	1	Oued Tennsift	Morocco	Oued Nfis near Dar Goundafi	N 31°43'41" W 8°21'1"	no	P. M. Pallary	1919
Carasobarbus fritschii	MNHN 1919-0381	1	Oued Tennsift	Morocco	Oued Nfis near Dar Goundafi	N 31°43'41" W 8°21'1"	no	P. M. Pallary	1919
Carasobarbus fritschii	MNHN 1919-0382	1	Oued Tennsift	Morocco	Oued Nfis near Dar Goundafi	N 31°43'41" W 8°21'1"	no	P. M. Pallary	1919
Carasobarbus fritschii	MNHN 1922-0066	1	Oued Tennsift	Morocco	Oued Chichaoua near Chichaoua	N 31°32'37" W 8°45'46"	no	C. A. Alluaud	1922
Carasobarbus fritschii	MNHN 1922-0067	1	Oued Tennsift	Morocco	Oued Chichaoua near Chichaoua	N 31°32'37" W 8°45'46"	no	C. A. Alluaud	1922
Carasobarbus fritschii	MNHN 1922-0068	1	Oued Tennsift	Morocco	Oued Chichaoua near Chichaoua	N 31°32'37" W 8°45'46"	no	C. A. Alluaud	1922
Carasobarbus fritschii	MNHN 1925-0371	1	Oued Tennsift	Morocco	Oued Nfis near Ouirgane	N 31°10'40" W 8°4'24"	no	J. Pellegrin	1925
Carasobarbus fritschii	MNHN 1988-1146	4	Oued Tennsift	Morocco	Oued Nfis	N 31°43'41" W 8°21'1"	no	Goubier	Jun 1988
Carasobarbus fritschii	SMF 33371	1	Oued Tennsift	Morocco	Oued Nfis near Tameslouht	N 31°27'2" W 8°8'22"	yes	A. Azeroual et al.	10 Apr 2011
Carasobarbus fritschii	SMF 33372	1	Oued Tennsift	Morocco	Oued Nfis near Tameslouht	N 31°27'2" W 8°8'22"	yes	A. Azeroual et al.	10 Apr 2011
Carasobarbus fritschii	SMF 33373	1	Oued Tennsift	Morocco	Oued Nfis near Tameslouht	N 31°27'2" W 8°8'22"	yes	A. Azeroual et al.	10 Apr 2011
Carasobarbus fritschii	SMF 33374	1	Oued Tennsift	Morocco	Oued Nfis near Tameslouht	N 31°27'2" W 8°8'22"	yes	A. Azeroual et al.	10 Apr 2011
Carasobarbus fritschii	SMF 33378	1	Oued Tennsift	Morocco	Oued Nfis near Ouirgane	N 31°13'24" W 8°6'50"	yes	A. Azeroual et al.	10 Apr 2011
Carasobarbus fritschii	SMF 33379	1	Oued Tennsift	Morocco	Oued Nfis near Ouirgane	N 31°13'24" W 8°6'50"	yes	A. Azeroual et al.	10 Apr 2011
Carasobarbus fritschii	SMF 33380	1	Oued Tennsift	Morocco	Oued Nfis near Ouirgane	N 31°13'24" W 8°6'50"	yes	A. Azeroual et al.	10 Apr 2011
Carasobarbus fritschii	SMF 33398	3	Oued Tennsift	Morocco	Oued Nfis near Tameslouht	N 31°27'2" W 8°8'22"	yes	A. Azeroual et al.	10 Apr 2011
Carasobarbus fritschii	SMF 33399	14	Oued Tennsift	Morocco	Oued Nfis near Ouirgane	N 31°13'24" W 8°6'50"	yes	A. Azeroual et al.	10 Apr 2011
Carasobarbus fritschii	SMF 33403	22	Oued Tennsift	Morocco	Oued Nfis near Ouirgane	N 31°13'24" W 8°6'50"	yes	A. Azeroual et al.	10 Apr 2011
Carasobarbus harterti	BMNH 1901.7.26:4-5	2	Oued Oum er Rbia	Morocco	Oued Oum er Rbia	N 33°19'40" W 8°20'2"	no	E. Hartert		Syntypes of Barbus harterti
Carasobarbus harterti	BMNH 1902.7.28:27-33	7	Oued Oum er Rbia	Morocco	Oued Oum er Rbia	N 33°19'40" W 8°20'2"	no	F. Riggenbach
Carasobarbus harterti	BMNH 1903.10.29:11-15	8	Oued Oum er Rbia	Morocco	Oued Oum er Rbia	N 33°19'40" W 8°20'2"	no	F. Riggenbach
Carasobarbus harterti	BMNH 1903.7.1:5-7	3	Oued Oum er Rbia	Morocco	Oued Oum er Rbia near El Jadida	N 33°15'18" W 8°30'22"	no	F. Riggenbach
Carasobarbus harterti	MNHN 1912-0089	1	Oued Oum er Rbia	Morocco	Oued Oum er Rbia near Azemmour	N 33°17'22" W 8°20'33"	no	C. du Gast	1912
Carasobarbus harterti	MNHN 1912-0090	1	Oued Oum er Rbia	Morocco	Oued Oum er Rbia near Azemmour	N 33°17'22" W 8°20'33"	no	C. du Gast	1912
Carasobarbus harterti	MNHN 1912-0091	1	Oued Oum er Rbia	Morocco	Oued Oum er Rbia near Azemmour	N 33°17'22" W 8°20'33"	no	C. du Gast	1912
Carasobarbus harterti	MNHN 1912-0092	1	Oued Oum er Rbia	Morocco	Oued Oum er Rbia near Azemmour	N 33°17'22" W 8°20'33"	no	C. du Gast	1912
Carasobarbus harterti	MNHN 1912-0093	1	Oued Oum er Rbia	Morocco	Oued Oum er Rbia near Azemmour	N 33°17'22" W 8°20'33"	no	C. du Gast	1912
Carasobarbus harterti	SMF 33366	1	Oued Oum er Rbia	Morocco	Oued Oum er Rbia	N 32°18'53” W 6°54'33”	yes	A. Azeroual et al.	9 Apr 2011
Carasobarbus harterti	SMF 33368	1	Oued Oum er Rbia	Morocco	Oued Oum er Rbia	N 32°18'53” W 6°54'33”	yes	A. Azeroual et al.	9 Apr 2011
Carasobarbus harterti	SMF 33370	1	Oued Oum er Rbia	Morocco	Oued Oum er Rbia	N 32°18'53” W 6°54'33”	yes	A. Azeroual et al.	9 Apr 2011
Carasobarbus harterti	BMNH 1902.7.28:34	1	Oued Tennsift	Morocco	Oued Talmest	N 31°52'15" W 9°18'31"	no	F. Riggenbach
Carasobarbus kosswigi	ZMH H 1148	1	TES	Turkey	Batman Çayı	N 37°47'16" E 41°0'51"	no	C. Kosswig	Apr 1939	Holotype of Cyclocheilichthys kosswigi
Carasobarbus kosswigi	BMNH 1974.2.22:1292-1296	4	TES	Iraq	Euphrates at Ḩadīthah	N 34°8'23" E 42°22'41"	no		19 Oct 1953
Carasobarbus kosswigi	BMNH 1974.2.22:1281	1	TES	Iraq	Euphrates at Ḩadīthah	N 34°8'23" E 42°22'41"	no		19 Oct 1953
Carasobarbus kosswigi	CBSU 4153	1	TES	Iran	Rūdkhāneh-ye Dez at Dezfūl	N 32°22'57" E 48°24'7"	no	F. Bossaghzadeh	8 Jun 2005
Carasobarbus kosswigi	CBSU 4154	1	TES	Iran	Rūdkhāneh-ye Dez at Dezfūl	N 32°22'57" E 48°24'7"	no	F. Bossaghzadeh	8 Jun 2005
Carasobarbus kosswigi	NMC 79-0275	1	TES	Iran	Rūdkhāneh-ye Kashgān, 2 km from Ma‘mūlān	N 33°25' E 47°58'	yes
Carasobarbus kosswigi	NMC 79-0289	1	TES	Iran	25-30 km from Qaşr-e Shīrīn	N 34°28' E 45°52'	yes
Carasobarbus kosswigi	NMC 79-0290	2	TES	Iran	Qaşr-e Shīrīn	N 34°31' E 45°35'	yes
Carasobarbus kosswigi	NMW 90369	1	TES	Turkey	Batman Çayı near Baschkaja	N 37°53'15" E 41°7'56"	no	V. Pietschmann	15 Jul 1914
Carasobarbus kosswigi	NMW 90805	1	TES	Turkey	Gökçesu Çayı	N 37°45' E 41°45'	yes		26 Sep 1985
Carasobarbus kosswigi	SMF 30172	1	TES	Syria	Nahr al Khābūr near Tall Budayrī	N 36°24' E 40°52'	yes	F. Krupp	2-4 Nov 1986
Carasobarbus kosswigi	SMF 30173	1	TES	Syria	Nahr al Khābūr near Nahāb	N 36°23' E 40°50'	yes	F. Krupp	23-27 May 1989
Carasobarbus kosswigi	SMF 30174	1	TES	Syria	Nahr al Khābūr near Nahāb	N 36°23' E 40°50'	yes	F. Krupp	28 Sep 1988
Carasobarbus kosswigi	SMF 33119	1	TES	Syria	Nahr al Khābūr at Al Ḩasakah	N 36°30'9" E 40°44'52"	no	F. Krupp
Carasobarbus kosswigi	SMF 33129	3	TES	Iran	Rūdkhāneh-ye Karkheh at Pol-e Dokhtar	N 33°9'36" E 47°43'12"	yes	N. Alwan et al.	3 Mar 2008
Carasobarbus kosswigi	ZMH 9548	2	TES	Turkey	Ceylanpınar	N 36°50'50" E 40°3'0"	no
Carasobarbus luteus	NMW 54248	1	Nahr Quwayq	Syria	Nahr Quwayq near Aleppo	N 36°12'10" E 37°9'31"	no	T. Kotschy	17 May 1842	Paralectotype of Systomus luteus
Carasobarbus luteus	NMW 54250:1-2	2	Nahr Quwayq	Syria	Nahr Quwayq near Aleppo	N 36°12'10" E 37°9'31"	no	T. Kotschy	17 May 1842	Paralectotypes of Systomus luteus
Carasobarbus luteus	NMW 54254:1-3	3	Nahr Quwayq	Syria	Nahr Quwayq near Aleppo	N 36°12'10" E 37°9'31"	no	T. Kotschy	17 May 1842	Paralectotypes of Systomus luteus
Carasobarbus luteus	SMF 6784	1	Nahr Quwayq	Syria	Nahr Quwayq near Aleppo	N 36°12'10" E 37°9'31"	no	T. Kotschy	17 May 1842	Paralectotype of Systomus luteus
Carasobarbus luteus	NMW 53674-53677	4	Nahr Quwayq	Syria	Nahr Quwayq near Aleppo	N 36°12'10" E 37°9'31"	no	T. Kotschy	18 May 1842	Syntypes of Systomus albus
Carasobarbus luteus	NMW 53680	1	Nahr Quwayq	Syria	Nahr Quwayq near Aleppo	N 36°12'10" E 37°9'31"	no	T. Kotschy	18 May 1842	Syntype of Systomus albus
Carasobarbus luteus	SMF 812	1	Nahr Quwayq	Syria	Nahr Quwayq near Aleppo	N 36°12'10" E 37°9'31"	no	T. Kotschy	18 May 1842	Syntype of Systomus albus
Carasobarbus luteus	NMW 53678	5	Rūd-e Mand	Iran	Rūdkhāneh-ye Qarah Āghāj near Shīrāz	N 29°31'3" E 52°15'0"	no		2 Jan 1844	Syntypes of Systomus albus alpina
Carasobarbus luteus	NMW 53679:1-2	2	Rūd-e Mand	Iran	Rūdkhāneh-ye Qarah Āghāj near Shīrāz	N 29°31'3" E 52°15'0"	no		2 Jan 1844	Syntypes of Systomus albus alpina
Carasobarbus luteus	NMW 53681:1-2	2	Rūd-e Mand	Iran	Rūdkhāneh-ye Qarah Āghāj near Shīrāz	N 29°31'3" E 52°15'0"	no		2 Jan 1844	Syntypes of Systomus albus alpina
Carasobarbus luteus	NMW 53682:1-2	2	Rūdkhāneh-ye Ḩelleh	Iran	Daryācheh-ye Parīshān	N 29°31'7" E 51°47'47"	no			Syntypes of Systomus albus alpina
Carasobarbus luteus	NMW 54247:1-2	2	TES	Iraq	Tigris near Mosul	N 36°20'6" E 43°7'8"	no	T. Kotschy	10 Apr 1843	Paralectotypes of Systomus luteus
Carasobarbus luteus	NMW 54249	1	TES	Iraq	Tigris near Mosul	N 36°20'6" E 43°7'8"	no	T. Kotschy	10 Apr 1843	Paralectotype of Systomus luteus
Carasobarbus luteus	NMW 54253:1	1	TES	Iraq	Tigris near Mosul	N 36°20'6" E 43°7'8"	no	T. Kotschy	10 Apr 1843	Paralectotype of Systomus luteus
Carasobarbus luteus	NMW 54253:2	1	TES	Iraq	Tigris near Mosul	N 36°20'6" E 43°7'8"	no	T. Kotschy	10 Apr 1843	Lectotype of Systomus luteus
Carasobarbus luteus	NMW 54255:1-2	2	TES	Iraq	Tigris near Mosul	N 36°20'6" E 43°7'8"	no	T. Kotschy	10 Apr 1843	Paralectotypes of Systomus luteus
Carasobarbus luteus	NMW 80043	2	TES	Iraq	Tigris near Mosul	N 36°20'6" E 43°7'8"	no	T. Kotschy	10 Apr 1843	Paralectotypes of Systomus luteus
Carasobarbus luteus	NMW 91400	1	TES	Iraq	Tigris near Mosul	N 36°20'6" E 43°7'8"	no	T. Kotschy	11 Apr 1843	Syntype of Systomus albus
Carasobarbus luteus	NMW 10827	1	Unknown drainage system	Syria	Dimashq			T. Kotschy	1837	Paralectotype of Systomus luteus
Carasobarbus luteus	CBSU 3439	1	Daryācheh-ye Mahārlū	Iran	Pol-e Berenji, southwest of Shīrāz	N 29°27'30" E 52°32'0"	no	H. R. Esmaeili et al
Carasobarbus luteus	CBSU 3449	1	Daryācheh-ye Mahārlū	Iran	Pol-e Berenji, southwest of Shīrāz	N 29°27'30" E 52°32'0"	no	H. R. Esmaeili et al
Carasobarbus luteus	CBSU uncatalogued	1	Daryācheh-ye Mahārlū	Iran	Pol-e Berenji, southwest of Shīrāz	N 29°27'30" E 52°32'0"	no	H. R. Esmaeili et al
Carasobarbus luteus	FSJF 2232	2	Daryācheh-ye Mahārlū	Iran	Pirbano spring about 10 km south of Shīrāz	N 29°31'8" E 52°27'56"	yes	A. Abdoli and J. Freyhof	21 Apr 2007
Carasobarbus luteus	NMC 79-0047	1	Daryācheh-ye Mahārlū	Iran	source of Ab-e Paravan marshes 19,9 km from Shīrāz University	N 29°36' E 52°32'	no
Carasobarbus luteus	NMC 79-0347	1	Daryācheh-ye Mahārlū	Iran	Solţānābād marshes near Pol-e Berenji	N 29°27'30" E 52°32'0"	yes
Carasobarbus luteus	MNHN 1977-0255	1	Orontes	Syria	Orontes			Gruvel	1929	only one of two specimen examined
Carasobarbus luteus	MNHN 1977-0257	1	Orontes	Syria	Orontes			Gruvel	1930
Carasobarbus luteus	SMF 24341	1	Orontes	Syria	Orontes at Jisr ash Shughūr	N 35°48' E 36°19'	yes	F. Krupp	21 Mar 1979	(aberrant specimen)
Carasobarbus luteus	CBSU 101-103	3	Rūd-e Mand	Iran	Rūdkhāneh-ye Sīmakān near Jahrom	N 28°30'0" E 53°33'38"	no	H. R. Esmaeili et al
Carasobarbus luteus	CBSU 110	1	Rūd-e Mand	Iran	Rūdkhāneh-ye Sīmakān near Jahrom	N 28°30'0" E 53°33'38"	no	H. R. Esmaeili et al
Carasobarbus luteus	CBSU 4934-4942	9	Rūd-e Mand	Iran	Dareh Daarveshan between Rudbal and Simakan	N 28°39'10" E 52°2'27"	yes	H. R. Esmaeili et al.
Carasobarbus luteus	CBSU uncatalogued	1	Rūd-e Mand	Iran	Rūdkhāneh-ye Sīmakān near Jahrom	N 28°30'0" E 53°33'38"	no	H. R. Esmaeili et al.
Carasobarbus luteus	NMC 79-0160	1	Rūd-e Mand	Iran	cement pool near spring along road to Neyrīz	N 29°9' E 53°37'	yes
Carasobarbus luteus	NMC 79-0206	1	Rūd-e Mand	Iran	Qanat 41 km from Estahbān on road to Kharāmeh	N 29°12' E 53°40'	yes
Carasobarbus luteus	CBSU 2650-2651	2	Rūdkhāneh-ye Ḩelleh	Iran	spring at Palangī Dādīn, near Kāzerūn, Rūdkhāneh-ye Dālakī	N 29°25'20" E 51°43'54"	no	H. R. Esmaeili et al.
Carasobarbus luteus	CBSU 2654-2655	2	Rūdkhāneh-ye Ḩelleh	Iran	spring at Palangī Dādīn, near Kāzerūn, Rūdkhāneh-ye Dālakī	N 29°25'20" E 51°43'54"	no	H. R. Esmaeili et al.
Carasobarbus luteus	CBSU 5180-5190	10	Rūdkhāneh-ye Ḩelleh	Iran	Kāzerūn, Sarab Dokhtar	N 29°37'10" E 51°39'15"	no	H. R. Esmaeili et al.
Carasobarbus luteus	CBSU 5192	1	Rūdkhāneh-ye Ḩelleh	Iran	Kāzerūn, Sarab Dokhtar	N 29°37'10" E 51°39'15"	no	H. R. Esmaeili et al.
Carasobarbus luteus	CBSU 6508-6517	10	Rūdkhāneh-ye Ḩelleh	Iran	Daryācheh-ye Parīshān	N 29°31'7" E 51°47'47"	no	H. R. Esmaeili et al.
Carasobarbus luteus	CBSU 6574	1	Rūdkhāneh-ye Ḩelleh	Iran	Daryācheh-ye Parīshān	N 29°31'7" E 51°47'47"	no	H. R. Esmaeili et al.
Carasobarbus luteus	CBSU 6602-6607	6	Rūdkhāneh-ye Ḩelleh	Iran	Daryācheh-ye Parīshān	N 29°31'7" E 51°47'47"	no	H. R. Esmaeili et al.
Carasobarbus luteus	CBSU 6610	1	Rūdkhāneh-ye Ḩelleh	Iran	Daryācheh-ye Parīshān	N 29°31'7" E 51°47'47"	no	H. R. Esmaeili et al.
Carasobarbus luteus	CBSU 6614+6615+6617-6619	5	Rūdkhāneh-ye Ḩelleh	Iran	Daryācheh-ye Parīshān	N 29°31'7" E 51°47'47"	no	H. R. Esmaeili et al.
Carasobarbus luteus	CBSU uncatalogued	12	Rūdkhāneh-ye Ḩelleh	Iran	Daryācheh-ye Parīshān	N 29°31'7" E 51°47'47"	no	H. R. Esmaeili et al.
Carasobarbus luteus	NMC 79-0026	1	Rūdkhāneh-ye Ḩelleh	Iran	Rūdkhāneh-ye Shāhpūr near Shahr-e Tārīkhī-ye Neyshābūr	N 29°47' E 51°35'	yes
Carasobarbus luteus	NMC 79-0125	1	Rūdkhāneh-ye Ḩelleh	Iran	Rūdkhāneh-ye Dālakī near Dālakī	N 29°28' E 51°21'	yes
Carasobarbus luteus	NMC 79-0240	2	Rūdkhāneh-ye Ḩelleh	Iran	Daryācheh-ye Parīshān	N 29°31' E 51°50'	yes
Carasobarbus luteus	NMC 79-0304	3	Rūdkhāneh-ye Ḩelleh	Iran	Daryācheh-ye Parīshān	N 29°31' E 51°50'	yes
Carasobarbus luteus	CBSU 3219-3229	11	Rūdkhāneh-ye Kol	Iran	Golabi spring north of Dārāb	N 28°47'15" E 54°22'19"	no	H. R. Esmaeili et al.
Carasobarbus luteus	CBSU 3252-3260	9	Rūdkhāneh-ye Kol	Iran	Golabi spring north of Dārāb	N 28°47'15" E 54°22'19"	no	H. R. Esmaeili et al.
Carasobarbus luteus	CBSU 5622-5626	5	Rūdkhāneh-ye Kol	Iran	Tang-e Khūr near Lār	N 27°36' E 54°17'	no	H. R. Esmaeili et al.
Carasobarbus luteus	FSJF 2253	6	Rūdkhāneh-ye Kol	Iran	Golabi spring 35 km north of Dārāb	N 28°47'15" E 54°22'19"	yes	A. Abdoli and J. Freyhof	21 Apr 2007
Carasobarbus luteus	NMC 79-0154	2	Rūdkhāneh-ye Kol	Iran	Korsia village on Dārāb-Fasā road	N 28°45'30" E 54°24'0"	yes
Carasobarbus luteus	NMC 79-0155	1	Rūdkhāneh-ye Kol	Iran	spring at Gavanoo, east of Ḩasanābād	N 28°47' E 54°22'	no
Carasobarbus luteus	NMC 79-0187	10	Rūdkhāneh-ye Naband	Iran	stream and pools at Sarkhūn, Rūdkhāneh-ye Sarzeh	N 27°23'30" E 56°26'0"	yes
Carasobarbus luteus	BMNH 1980.8.28:6	1	TES	Iran	Rūdkhāneh-ye Dez at Dezfūl	N 32°25' E 48°13'	no
Carasobarbus luteus	NMW 93019:1-2	2	TES	Iraq	Tigris at Baghdād	N 33°20'26" E 44°24'3"	no	V. Pietschmann	Aug 1910
Carasobarbus luteus	SMF 17303	1	TES	Iraq	Hawr al Ḩammār	N 30°50' E 47°10'	yes	L. A. J. Al-Hassan	1986
Carasobarbus luteus	SMF 28630	3	TES	Syria	Euphrates upstream Dayr az Zawr	N 35°31' E 39°54'	yes	R. Beck	23 May 1998
Carasobarbus luteus	SMF 28663	6	TES	Syria	Euphrates at Qal‘at aş Şāliḩīyah (Dura Europos)	N 34°45'0" E 40°43'30"	no	R. Beck	28 May 1998
Carasobarbus luteus	SMF 28674	41	TES	Syria	Euphrates upstream Dayr az Zawr	N 35°31' E 39°54'	no	R. Beck	30 May 1998
Carasobarbus luteus	SMF 28707	18	TES	Syria	Euphrates down stream Buḩayrat al Asad	N 35°51'48" E 39°0'34"	yes	R. Beck	Jun 1998
Carasobarbus luteus	SMF 28737	5	TES	Syria	Euphrates between Ḩalabīyah-Zalābīyah and Dayr az Zawr			R. Beck	Jun 1998
Carasobarbus luteus	SMF 28758	2	TES	Syria	Euphrates at Abū Kamāl at mouth of Wādī Ratqah	N 34°26'45" E 40°56'0"	no	R. Beck	9 Jul 1998
Carasobarbus luteus	SMF 30176	11	TES	Syria	Nahr al Khābūr at Ra’s al ‘Ayn	N 36°51' E 40°4'	yes	F. Krupp	24-26 May 1989
Carasobarbus luteus	SMF 30177	3	TES	Syria	Nahr al Khābūr at Nahāb	N 36°23' E 40°50'	yes	F. Krupp	28 Sep, 30 Sep, 8 Oct 1988
Carasobarbus luteus	SMF 30178	1	TES	Syria	Nahr al Khābūr near Tall Bāz	N 36°35' E 40°27'	yes	F. Krupp	7 Oct 1988
Carasobarbus luteus	SMF 30179	3	TES	Syria	Nahr al Khābūr at Tall ʿAtaš	N 36°42' E 40°11'	yes	F. Krupp	26 May 1989
Carasobarbus luteus	SMF 30180	5	TES	Syria	Nahr al Khābūr at Mashikh	N 35°14' E 40°31'	yes	F. Krupp	10 Oct 1988
Carasobarbus luteus	SMF 30181	1	TES	Syria	Nahr al Khābūr at Tall Umm al Māʿaz	N 36°34' E 40°35'	yes	F. Krupp	27 May 1989
Carasobarbus luteus	SMF 30182	2	TES	Syria	Nahr al Khābūr at Al Ḩasakah	N 36°30' E 40°44'	yes	F. Krupp	27 May 1989
Carasobarbus luteus	SMF 30183	3	TES	Syria	Nahr al Khābūr at Umm al-Māʿaz	N 36°34' E 40°35'	yes	F. Krupp	7 Oct 1988
Carasobarbus luteus	SMF 30184	1	TES	Syria	Nahr al Khābūr at Tall Bāz	N 36°35' E 40°27'	yes	F. Krupp	26 May 1989
Carasobarbus luteus	SMF 30185	1	TES	Syria	Nahr al Khābūr and Wādī Furātī at Tall Tayyiǧ	N 36°26' E 40°52'	yes	F. Krupp	8 Oct 1988
Carasobarbus luteus	SMF 30186	12	TES	Syria	‘Ayn Sālūba and ‘Ayn Hamza near Ra’s al ‘Ayn	N 36°51' E 40°4'	yes	F. Krupp	3 Oct 1988
Carasobarbus luteus	SMF 30187	2	TES	Syria	Nahr al Khābūr near Ḩarījīyah	N 35°27' E 40°38'	yes	F. Krupp	10 Oct 1988
Carasobarbus luteus	SMF 30188	3	TES	Syria	Nahr al Khābūr at Tall ʿAtaš	N 36°42' E 40°11'	yes	F. Krupp	6 Oct 1988
Carasobarbus luteus	SMF 30189	4	TES	Syria	Nahr al Khābūr at Baḩrat Khātūnīyah	N 36°24' E 41°13'	yes	F. Krupp	23 - 24 May 1989
Carasobarbus luteus	SMF 30190	7	TES	Syria	Nahr al Khābūr 2 km East of Tall Junaydīyah	N 36°44' E 40°6'	yes	F. Krupp	26 May 1989
Carasobarbus luteus	SMF 30191	2	TES	Syria	Nahr al Khābūr at mouth of Wādī ar Raml	N 36°15' E 40°48'	yes	F. Krupp	8 Oct 1988
Carasobarbus luteus	SMF 30192	3	TES	Syria	Nahr al Khābūr at Tall Umm al Māʿaz	N 36°34' E 40°35'	yes	F. Krupp	27 May 1989
Carasobarbus luteus	SMF 30193	3	TES	Syria	Nahr al Khābūr at Tall Bāz	N 36°35' E 40°27'	yes	F. Krupp	26 May 1989
Carasobarbus luteus	SMF 30194	3	TES	Syria	Nahr al Khābūr at Ash Shaddādah	N 36°4' E 40°44'	yes	F. Krupp	9 Oct 1988
Carasobarbus luteus	SMF 30195	1	TES	Syria	Nahr al Khābūr at Al Ḩasakah	N 36°30' E 40°44'	yes	F. Krupp	7 Oct 1988
Carasobarbus luteus	SMF 30196	1	TES	Syria	Nahr al Khābūr at Umm Rukaybah	N 36°8' E 40°42'	yes	F. Krupp	8 Oct 1988
Carasobarbus luteus	SMF 30197	2	TES	Syria	Nahr al Khābūr 2 km East of Tall Junaydīyah	N 36°44' E 40°6'	yes	F. Krupp	5 Oct 1988
Carasobarbus luteus	SMF 30198	2	TES	Syria	Nahr al Khābūr at Tall ash Shaykh Ḩamad	N 35°37' E 40°45'	yes	F. Krupp	21 Sep -14 Oct 1988
Carasobarbus luteus	SMF 30199	1	TES	Syria	Nahr al Khābūr at Tall Naşrī	N 36°37' E 40°23'	yes	F. Krupp	6-7 Oct 1988
Carasobarbus luteus	SMF 30200	2	TES	Syria	‘Ayn Sālūba at Ra’s al ‘Ayn	N 36°51' E 40°4'	yes	F. Krupp	3 Oct 1988
Carasobarbus luteus	SMF 30201	23	TES	Syria	Nahr al Khābūr at ‘Ayn Ţābān	N 36°22' E 40°50'	yes	F. Krupp	28 Sep 1988
Carasobarbus luteus	SMF 30202	10	TES	Syria	Nahr al Khābūr at Tall Bāz	N 36°35' E 40°27'	yes	F. Krupp	7 Oct 1988
Carasobarbus luteus	SMF 30203	2	TES	Syria	Nahr al Khābūr 8 km South of Tall ash Shaykh Ḩamad	N 35°33' E 40°43'	yes	F. Krupp	24 Oct 1986
Carasobarbus luteus	SMF 30204	1	TES	Syria	Nahr al Khābūr at Tall ash Shaykh Ḩamad	N 35°37' E 40°45'	yes	F. Krupp	20 Oct - 9 Nov 1986
Carasobarbus luteus	SMF 30205	4	TES	Syria	Nahr al Khābūr at Tall ash Shaykh Ḩamad	N 35°37' E 40°45'	yes	F. Krupp	20 Oct - 9 Nov 1986
Carasobarbus luteus	SMF 30206	7	TES	Syria	Nahr al Khābūr at Tall Budayrī	N 36°24' E 40°52'	yes	F. Krupp	2-4 Nov 1986
Carasobarbus luteus	SMF 30208	1	TES	Turkey	Tigris at Diyarbakır	N 37°53' E 40°14'	yes	F. Krupp	1982
Carasobarbus luteus	SMF 30211	1	TES	Iraq	‘Ayn Zālah 50 km west of Mosul			Z. Rahemo	1990
Carasobarbus luteus	SMF 30213	6	TES	Syria	Nahr al Khābūr and Wādī Furātī at Tall Tayyiǧ	N 36°26' E 40°52'	yes	F. Krupp	8 Oct 1988
Carasobarbus luteus	SMF 30214	5	TES	Syria	Nahr al Khābūr at Tall Budayrī	N 36°24' E 40°49'	yes	F. Krupp	26 Sep - 8 Oct 1988
Carasobarbus luteus	SMF 31308	1	TES	Syria	Mamlaḩat al Jabbūl	N 36°3'36" E 37°33'1"	yes	N. Hamidan	23 Jun 2008
Carasobarbus luteus	SMF 31315	1	TES	Syria	Nahr al Khābūr at Ghawat	N 35°28'51" E 40°39'54"	yes	N. Alwan et al.	28 Oct 2008
Carasobarbus luteus	SMF 31316	1	TES	Syria	Nahr al Khābūr at Ash Shaddādah	N 36°3'46" E 40°44'30"	yes	N. Alwan et al.	28 Oct 2008
Carasobarbus luteus	SMF 31317	1	TES	Syria	Nahr al Khābūr at Tall Tamr	N 36°39'7" E 40°21'51"	yes	N. Alwan et al.	29 Oct 2008
Carasobarbus luteus	SMF 33121	5	TES	Iran	Rūdkhāneh-ye Dez at Dezfūl	N 32°21'49" E 48°21'28"	yes	K. Borkenhagen et al.	3 Nov 2006
Carasobarbus luteus	SMF 33125	1	TES	Iran	Rūdkhāneh-ye Dez at Dezfūl	N 32°22'40" E 48°22'58"	yes	N. Alwan et al.	2 Mar 2008
Carasobarbus luteus	SMF 33127	4	TES	Iran	Rūdkhāneh-ye Bālārūd	N 32°35'19" E 48°17'11"	yes	N. Alwan et al.	3 Mar 2008
Carasobarbus luteus	SMF 33137	1	TES	Syria	Nahr al Khābūr at Ghawat	N 35°28'51" E 40°39'54"	yes	N. Alwan et al.	28 Oct 2008
Carasobarbus luteus	SMF 33138	2	TES	Syria	Nahr al Khābūr at Ash Shaddādah	N 36°3'46" E 40°44'30"	yes	N. Alwan et al.	28 Oct 2008
Carasobarbus luteus	SMF 33139	7	TES	Syria	Nahr al Khābūr at Tall Tamr	N 36°39'7" E 40°21'51"	yes	N. Alwan et al.	29 Oct 2008
Carasobarbus luteus	SMF 33140	1	TES	Syria	Euphrates at Harmūshīyah	N 35°35'52" E 39°51'25"	yes	N. Alwan et al.	31 Oct 2008
Carasobarbus luteus	SMF 33141	37	TES	Syria	Euphrates at Harmūshīyah	N 35°35'52" E 39°51'25"	yes	N. Alwan et al.	31 Oct 2008
Carasobarbus luteus	SMF 33152	6	TES	Syria	Jisr Shānīn	N 36°3'4" E 39°5'10"	yes	F. Krupp and W. Schneider	19 Aug 1980
Carasobarbus luteus	SMF 33153	1	TES	Syria	Nahr al Khābūr at Aş Şuwar	N 35°30' E 40°38'	yes	F. Krupp	15 Mar 1979
Carasobarbus luteus	SMF 33120	2	Unknown drainage system	Syria	fish market in Damascus			F. Krupp		reported to be from Buḩayrat Ar Rastan [N 34°56' E 36°44'] in Orontes drainage
Carasobarbus luteus	NMC 79-0687	4	Unknown drainage system	Iran	Shīrāz bazar					probably from Rūd-e Mand basin or Daryācheh-ye Mahārlū basin
Carasobarbus sublimus	CMNFI 1995-0009	1		Iran	Rūdkhāneh-ye A‘lā near Pol-e Tīghen	N 31°23'30" E 49°53'0"	yes	B. W. Coad et al.	20 Sep 1995	Holotype of Barbus sublimus, not examined
Carasobarbus sublimus	NMCFI 95-0009a	1		Iran	Rūdkhāneh-ye A‘lā near Pol-e Tīghen	N 31°23'30" E 49°53'0"	yes	B. W. Coad et al.	20 Sep 1995	Paratype of Barbus sublimus
Carasobarbus sublimus	NMCFI 95-0010	1		Iran	Rūdkhāneh-ye A‘lā near Pol-e Tīghen	N 31°23'30" E 49°53'0"	yes	B. W. Coad et al.	20 Sep 1995	Paratype of Barbus sublimus, not examined
Carasobarbus sublimus	NMCFI 95-0011	3		Iran	Rūdkhāneh-ye A‘lā near Pol-e Tīghen	N 31°23'30" E 49°53'0"	yes	G. Eskanderi	Dec 1994	Paratypes of Barbus sublimus, only one specimen examined
Carasobarbus sublimus	NMCFI 79-0277	1	Rūdkhāneh-ye Kashgān	Iran	Rūdkhāneh-ye Kashgān at Harpul Kashkow, 50 km from Khorramābād	N 33°30'0" E 47°59'30"	yes	K. Evans and H. Assadi	5 Jul 1977
Carasobarbus sublimus	CBSU 5781-5786	6	Rūdkhāneh-ye Zohreh	Iran	Rūdkhāneh-ye Fahlīān at Nūrābād	N 30°6'51" E 51°31'18"	no	H. R. Esmaeili et al.
Carasobarbus sublimus	SMF 33117	3	Rūdkhāneh-ye Zohreh	Iran	Rūdkhāneh-ye Fahlīān	N 30°11'10" E 51°31'14"	yes	K. Borkenhagen et al.	29 Nov 2007
Carasobarbus sublimus	SMF 33118	6	Rūdkhāneh-ye Zohreh	Iran	Rūdkhāneh-ye Fahlīān	N 30°11'9" E 51°31'15"	yes	N. Alwan et al.	29 Feb 2008
